# Supplementary material for: Proteogenomic identification of an immunogenic antigen derived from human endogenous retrovirus in renal cell carcinoma
Source: JCI Insight. 2023 Aug 22;8(16):e167712. doi: 10.1172/jci.insight.167712 (PMC10543709; doi:10.1172/jci.insight.167712)
Supplement: Supplemental table 1 [file jciinsight-8-167712-s128.xlsx]

## Sheet: Sheet1
	Supplementary table 1: HLA-A24 ligands detected in the RCC17 tumor tissue
	Sequence	Length	%rank	Gene	Ensembl gene ID	Ensembl protein ID	Expression	ORF Length
	QALLDLHAL	9	8.8193	FTL	ENSG00000087086.15	ENSP00000366525.2	7381.86	525
	VMAPRTVLL	9	0.4689	HLA-B	ENSG00000234745.11	ENSP00000399168.2	5712.46	1086
	SMRYFYTSV	9	12.8611	HLA-B	ENSG00000234745.11	ENSP00000399168.2	5712.46	1086
	YAYDGKDYIAL	11	8.8004	HLA-B	ENSG00000234745.11	ENSP00000399168.2	5712.46	1086
	LMISRTPEV	9	5.5142	IGHG1	ENSG00000211896.7	ENSP00000374984.2	5656.81	885
	VMAPRTLLL	9	0.3778	HLA-A	ENSG00000206503.13	ENSP00000366005.5	3642.73	1095
	HYIRKYNRF	9	0.0164	RPS11	ENSG00000142534.7	ENSP00000270625.1	2985.74	474
	KFIDTTSKF	9	0.0212	RPL3	ENSG00000100316.16	ENSP00000346001.3	2655.34	1209
	DVIGVTKGK	9	25	RPL3	ENSG00000100316.16	ENSP00000346001.3	2655.34	1209
	DVIAQGIGKL	10	28.125	RPLP2	ENSG00000177600.9	ENSP00000322419.4	2005.88	345
	NYIDKVRFL	9	0.0729	VIM	ENSG00000026025.16	ENSP00000224237.5	2172.41	1398
	RISLPLPNF	9	0.8058	VIM	ENSG00000026025.16	ENSP00000224237.5	2172.41	1398
	LYEEEMREL	9	0.5724	VIM	ENSG00000026025.16	ENSP00000224237.5	2172.41	1398
	VYATRSSAVRL	11	0.4953	VIM	ENSG00000026025.16	ENSP00000224237.5	2172.41	1398
	SYVTTSTRTYSL	12	1.3997	VIM	ENSG00000026025.16	ENSP00000224237.5	2172.41	1398
	LYLKVKGNVF	10	0.1685	RPL19	ENSG00000108298.11	ENSP00000464538.1	2017.52	582
	AYLPVNESF	9	0.0029	EEF2	ENSG00000167658.16	ENSP00000307940.5	1542.02	2574
	RYFDPANGKF	10	0.0144	EEF2	ENSG00000167658.16	ENSP00000307940.5	1542.02	2574
	KYQAVTATL	9	0.0175	RPL13A	ENSG00000142541.17	ENSP00000375730.4	2300.17	609
	SQLRVAKV	8	21.5455	RPL35	ENSG00000136942.15	ENSP00000259469.4	1526.23	369
	YYTRLGNDF	9	0.097	RPS17	ENSG00000182774.13	ENSP00000498019.1	1456.72	405
	YWSHPRKF	8	0.6397	RPS29	ENSG00000213741.10	ENSP00000245458.6	1143.53	168
	LYWSHPRKF	9	0.0225	RPS29	ENSG00000213741.10	ENSP00000245458.6	1143.53	168
	GQFKTYAI	8	16.6727	RPS21	ENSG00000171858.18	ENSP00000345957.3	1415.77	249
	IYSVFRNAASF	11	0.2225	PLIN2	ENSG00000147872.10	ENSP00000276914.2	1012.42	1311
	RLPEEWSQW	9	0.2153	HSPB1	ENSG00000106211.9	ENSP00000248553.6	933.414	615
	EVTRVKAVR	9	37.6667	TXNIP	ENSG00000265972.5	ENSP00000462521.1	932.795	1173
	HVIGLQMGSNR	11	44	TAGLN	ENSG00000149591.16	ENSP00000376678.4	871.156	603
	YVHMVTHF	8	0.8009	TMBIM6	ENSG00000139644.13	ENSP00000447030.1	809.64	600
	EHGDQDYIW	9	2.7597	TMBIM6	ENSG00000139644.13	ENSP00000447030.1	809.64	600
	IYKPGQTVKF	10	0.0098	A2M	ENSG00000175899.14	ENSP00000323929.7	711.719	4422
	EVIPYTPAM	9	5.3868	HMOX1	ENSG00000100292.17	ENSP00000216117.8	668.287	864
	EVIPYTPAMQR	11	30.8333	HMOX1	ENSG00000100292.17	ENSP00000216117.8	668.287	864
	QQSKILKV	8	18.0526	HSP90AB1	ENSG00000096384.20	ENSP00000360709.5	556.381	2172
	RFVNVVPTF	9	0.0122	FAU	ENSG00000149806.11	ENSP00000435370.1	659.033	399
	RYESLKGVDPKF	12	0.4209	RPL29	ENSG00000162244.11	ENSP00000294189.4	561.231	477
	YFKRYQVKF	9	0.0955	RPL5	ENSG00000122406.14	ENSP00000359345.2	774.551	891
	ETIPLTAEK	9	20.4074	CCND1	ENSG00000110092.3	ENSP00000227507.2	489.478	885
	RYLTVAAVF	9	0.0167	TUBB	ENSG00000196230.13	ENSP00000339001.7	457.788	1332
	EYPDRIMNTF	10	0.0274	TUBB	ENSG00000196230.13	ENSP00000339001.7	457.788	1332
	SQVEILQRV	9	4.4332	ID3	ENSG00000117318.9	ENSP00000363689.5	532.78	357
	RYSSMAASF	9	0.0077	PDZK1IP1	ENSG00000162366.8	ENSP00000294338.2	478.229	342
	DQYKFLAV	8	16.1273	NDUFA4L2	ENSG00000185633.10	ENSP00000450664.1	646.113	261
	YWEVQPATF	9	0.1017	BGN	ENSG00000182492.16	ENSP00000327336.4	888.877	1104
	ELIQDITQR	9	20.963	MSN	ENSG00000147065.17	ENSP00000353408.5	379.615	1731
	NVIGLQMGTNR	11	48	TAGLN2	ENSG00000158710.14	ENSP00000357077.4	383.587	597
	SYMEVPTYL	9	0.0073	LAPTM5	ENSG00000162511.8	ENSP00000294507.3	373.609	786
	SYIELPAYL	9	0.0221	LAPTM5	ENSG00000162511.8	ENSP00000294507.3	373.609	786
	QQLTAMKV	8	32.6	MYH9	ENSG00000100345.21	ENSP00000216181.5	378.348	5880
	KYLYVDKNF	9	0.037	MYH9	ENSG00000100345.21	ENSP00000216181.5	378.348	5880
	TYISSVYHV	9	0.0593	SLC17A3	ENSG00000124564.17	ENSP00000355307.6	809.536	1260
	DYVEGLRVF	9	0.1353	MYL6	ENSG00000092841.18	ENSP00000446955.1	991.487	453
	AYVLNIVRF	9	0.0134	ATP1B1	ENSG00000143153.12	ENSP00000356789.3	438.967	909
	KYMTAVVKLF	10	0.0213	CYBA	ENSG00000051523.11	ENSP00000261623.3	380.268	585
	SYTSHTNEI	9	0.162	C7	ENSG00000112936.18	ENSP00000322061.9	307.878	2529
	IYRDLISHDEMF	12	0.3038	TPT1	ENSG00000133112.16	ENSP00000431872.1	1437.91	516
	KYTPPPHHI	9	0.0036	NDUFS5	ENSG00000168653.11	ENSP00000362058.3	430.198	318
	AYVVKVFSL	9	0.0716	C3	ENSG00000125730.16	ENSP00000245907.4	309.587	4989
	AYKYIQELW	9	0.0402	RPL15	ENSG00000174748.21	ENSP00000483260.1	568.423	612
	HSYSPRAI	8	23	PSMB4	ENSG00000159377.11	ENSP00000290541.6	260.726	792
	IYSQTYFRF	9	0.0018	TNFSF10	ENSG00000121858.11	ENSP00000241261.2	281.768	843
	TYFRFQEEI	9	0.0914	TNFSF10	ENSG00000121858.11	ENSP00000241261.2	281.768	843
	TYVYFTNEL	9	0.1507	TNFSF10	ENSG00000121858.11	ENSP00000241261.2	281.768	843
	RFKTQPVTF	9	0.0563	C11orf96	ENSG00000187479.7	ENSP00000479976.1	240.78	366
	IWDTAGQERF	10	0.3388	RAB1B	ENSG00000174903.16	ENSP00000310226.6	247.031	603
	KYPDAVATW	9	0.0027	SPP1	ENSG00000118785.14	ENSP00000237623.7	725.871	900
	VYGPMKNYL	9	0.0244	ANPEP	ENSG00000166825.14	ENSP00000300060.6	316.14	2901
	AQTTLRNV	8	40	STOM	ENSG00000148175.12	ENSP00000286713.2	262.558	864
	RYLQTLTTI	9	0.016	STOM	ENSG00000148175.12	ENSP00000286713.2	262.558	864
	VFIKAVHV	8	3.8628	JCHAIN	ENSG00000132465.11	ENSP00000440066.2	241.492	477
	VYKVPPFTF	9	0.0019	CAVIN1	ENSG00000177469.13	ENSP00000349541.4	234.384	1170
	EVNEAELLRR	10	45.5	CAVIN1	ENSG00000177469.13	ENSP00000349541.4	234.384	1170
	SGPPVSELITK	11	16.1818	HIST1H1C	ENSG00000187837.3	ENSP00000339566.2	225.792	639
	ASGPPVSELITK	12	38.3333	HIST1H1C	ENSG00000187837.3	ENSP00000339566.2	225.792	639
	ETAEAYLGK	9	28	HSPA5	ENSG00000044574.8	ENSP00000324173.6	224.042	1962
	TVFDAKRLIGR	11	27.3	HSPA5	ENSG00000044574.8	ENSP00000324173.6	224.042	1962
	NYARGHYTI	9	0.0422	TUBA1A	ENSG00000167552.14	ENSP00000446637.1	269.441	1248
	AYGFVARI	8	1.8018	VWF	ENSG00000110799.13	ENSP00000261405.5	228.015	8439
	EVIASYAHL	9	5.6274	VWF	ENSG00000110799.13	ENSP00000261405.5	228.015	8439
	RYLSDHSFL	9	0.0771	VWF	ENSG00000110799.13	ENSP00000261405.5	228.015	8439
	EVIEKLFAM	9	4.893	EPAS1	ENSG00000116016.14	ENSP00000263734.3	249.552	2610
	LYLKALEGF	9	0.0273	EPAS1	ENSG00000116016.14	ENSP00000263734.3	249.552	2610
	AQLLQLKV	8	25.6667	FKBP8	ENSG00000105701.16	ENSP00000476767.1	289.525	1239
	NYKKFYEQF	9	0.0105	HSP90AA1	ENSG00000080824.18	ENSP00000216281.7	254.294	2196
	TIGEILKK	8	55	HNRNPK	ENSG00000165119.21	ENSP00000317788.4	383.62	1389
	ETIGEILKK	9	20.2222	HNRNPK	ENSG00000165119.21	ENSP00000317788.4	383.62	1389
	AQYLLQNSV	9	8.6807	HNRNPK	ENSG00000165119.21	ENSP00000317788.4	383.62	1389
	EIAYSDVAKR	10	49	CLIC4	ENSG00000169504.15	ENSP00000363500.4	215.397	759
	YIEHIFEI	8	1.1212	PEA15	ENSG00000162734.12	ENSP00000353660.4	250.688	390
	SYIEHIFEI	9	0.0059	PEA15	ENSG00000162734.12	ENSP00000353660.4	250.688	390
	RYGDLVDYL	9	0.114	PDGFRB	ENSG00000113721.14	ENSP00000261799.4	261.13	3318
	VLPKLYVKL	9	0.3164	RPS26	ENSG00000197728.11	ENSP00000496643.1	379.159	345
	YLEKYYKF	8	0.22	NNMT	ENSG00000166741.7	ENSP00000299964.3	258.97	792
	DYLEKYYKF	9	0.0085	NNMT	ENSG00000166741.7	ENSP00000299964.3	258.97	792
	YYMIGEQKF	9	0.0041	NNMT	ENSG00000166741.7	ENSP00000299964.3	258.97	792
	RYQDAIRVF	9	0.0072	EIF3L	ENSG00000100129.18	ENSP00000384634.1	258.882	1398
	EIINEDIAKR	10	49	PDIA6	ENSG00000143870.12	ENSP00000272227.3	230.638	1320
	TYLDHNNFW	9	0.0261	MAOB	ENSG00000069535.14	ENSP00000367309.4	186.35	1560
	HQFDSVKRI	9	4.1305	ENPEP	ENSG00000138792.10	ENSP00000265162.5	195.923	2871
	SYMGHFDLL	9	0.0245	SF3B5	ENSG00000169976.6	ENSP00000356541.2	181.482	258
	ESITDVLVR	9	38	MCL1	ENSG00000143384.13	ENSP00000358022.2	196.561	1050
	EVIEIMTDR	9	31.5	HNRNPA1	ENSG00000135486.17	ENSP00000341826.6	444.299	1116
	SSSYGSGRRF	10	7.5071	HNRNPA1	ENSG00000135486.17	ENSP00000341826.6	444.299	1116
	SGPYGGGGQYF	11	0.173	HNRNPA1	ENSG00000135486.17	ENSP00000341826.6	444.299	1116
	SSSSYGSGRRF	11	8.2038	HNRNPA1	ENSG00000135486.17	ENSP00000341826.6	444.299	1116
	SSSSSYGSGRRF	12	12.6042	HNRNPA1	ENSG00000135486.17	ENSP00000341826.6	444.299	1116
	HQAAIVSKI	9	3.7087	CALD1	ENSG00000122786.20	ENSP00000354513.2	230.848	1614
	ETAGLKVGVSSR	12	53.75	CALD1	ENSG00000122786.20	ENSP00000354513.2	230.848	1614
	YLDKTEQW	8	0.7174	C4A	ENSG00000244731.8	ENSP00000396688.2	747.937	5232
	RYLDKTEQW	9	0.0047	C4A	ENSG00000244731.8	ENSP00000396688.2	747.937	5232
	YYPRVEYGF	9	0.0091	C4A	ENSG00000244731.8	ENSP00000396688.2	747.937	5232
	AFRGILQR	8	21.5	HLA-DQB1	ENSG00000179344.16	ENSP00000364080.4	294.917	807
	EVAFRGILQR	10	37.6667	HLA-DQB1	ENSG00000179344.16	ENSP00000364080.4	294.917	807
	SLFAGGMLR	9	12.8264	TMED9	ENSG00000184840.11	ENSP00000330945.6	183.772	705
	IGAEVYHNL	9	1.4658	ENO1	ENSG00000074800.16	ENSP00000495530.1	1689.95	1302
	VYHNLKNVI	9	0.1946	ENO1	ENSG00000074800.16	ENSP00000495530.1	1689.95	1302
	RYISPDQLADL	11	0.232	ENO1	ENSG00000074800.16	ENSP00000495530.1	1689.95	1302
	HQLSLRTV	8	19.129	NPM1	ENSG00000181163.13	ENSP00000377408.2	449.449	777
	TYMGHTGAVW	10	0.1733	EIF3I	ENSG00000084623.11	ENSP00000362688.1	178.76	975
	KYDEIFYNL	9	0.0149	EHD2	ENSG00000024422.12	ENSP00000263277.2	164.654	1629
	IYNGDMEKI	9	0.1535	BNIP3	ENSG00000176171.11	ENSP00000357625.5	204.245	777
	LYSSENISNF	10	0.0756	PDLIM1	ENSG00000107438.9	ENSP00000360305.3	171.191	987
	YIIGLLQQR	9	13.5225	FBXL5	ENSG00000118564.14	ENSP00000425472.1	181.677	1836
	RYLDGWNAI	9	0.0772	CYP27A1	ENSG00000135929.9	ENSP00000258415.4	184.505	1593
	EVIDDFMTR	9	10.9466	CYP27A1	ENSG00000135929.9	ENSP00000258415.4	184.505	1593
	YYLNDLERI	9	0.063	GNAI2	ENSG00000114353.17	ENSP00000312999.6	420.947	1065
	KYPDRVPVI	9	0.018	GABARAPL2	ENSG00000034713.8	ENSP00000037243.2	164.131	351
	KYGPIRQI	8	0.5562	SF3B6	ENSG00000115128.7	ENSP00000233468.4	156.961	375
	VFIVSTGRGNF	11	1.5794	VWA1	ENSG00000179403.12	ENSP00000417185.1	202.861	1335
	RYIPTAAAF	9	0.0046	SEC61A1	ENSG00000058262.10	ENSP00000243253.3	156.182	1428
	VYLGHVIYL	9	0.0162	GJA4	ENSG00000187513.9	ENSP00000343676.4	176.07	999
	RMNPNSPSI	9	1.1774	ERH	ENSG00000100632.11	ENSP00000451080.1	154.521	312
	LYYVDEHGTRL	11	0.7654	PSMB8	ENSG00000204264.11	ENSP00000364016.3	245.891	828
	ETIKGIQKR	9	21.4545	ITM2B	ENSG00000136156.15	ENSP00000497221.1	262.349	798
	ELIAKIPNF	9	0.9133	SET	ENSG00000119335.16	ENSP00000318012.8	174.489	831
	RYIANTVEL	9	0.0295	RPN2	ENSG00000118705.17	ENSP00000237530.6	252.277	1893
	PYISNIYLI	9	0.0371	PLOD1	ENSG00000083444.17	ENSP00000196061.4	144.449	2181
	DYLKRFYLY	9	0.3325	MMP7	ENSG00000137673.9	ENSP00000260227.4	134.398	801
	PYSQVWIHF	9	0.0108	CUBN	ENSG00000107611.15	ENSP00000367064.4	141.782	10869
	HVVHGRILEM	10	24.2857	CUBN	ENSG00000107611.15	ENSP00000367064.4	141.782	10869
	KYLATLETL	9	0.0213	JAK1	ENSG00000162434.12	ENSP00000343204.4	135.864	3462
	HYPLNTVTF	9	0.0074	TNS1	ENSG00000079308.19	ENSP00000498399.1	161.886	5481
	VYTSGIYNI	9	0.0158	TNS1	ENSG00000079308.19	ENSP00000498399.1	161.886	5481
	FQYFVKVV	8	27.9	ERGIC3	ENSG00000125991.19	ENSP00000399124.1	327.074	1191
	KMPKVKMPKF	10	0.3886	AHNAK	ENSG00000124942.14	ENSP00000367263.4	142.372	17670
	KMPKMKMPTF	10	0.3399	AHNAK	ENSG00000124942.14	ENSP00000367263.4	142.372	17670
	KYAPSGFYI	9	0.0119	WDR1	ENSG00000071127.17	ENSP00000371890.2	182.993	1818
	KYLDIPKML	9	0.022	ACTN4	ENSG00000130402.12	ENSP00000252699.2	490.32	2733
	KYLSDNVHL	9	0.0732	CDC37	ENSG00000105401.9	ENSP00000222005.1	204.677	1134
	VYVQHPITF	9	0.0016	LITAF	ENSG00000189067.12	ENSP00000340118.5	131.509	483
	KYLSVQGQLF	10	0.0077	MTCH1	ENSG00000137409.19	ENSP00000362730.5	204.413	1167
	MQIRIHQI	8	6.1989	DNAJA1	ENSG00000086061.16	ENSP00000369127.3	112.477	1191
	AQYLINVRL	9	3.6929	PCBP2	ENSG00000197111.15	ENSP00000448762.1	501.586	1086
	TYISKTIAL	9	0.0533	EXOC3L2	ENSG00000283632.2	ENSP00000400713.2	108.738	2406
	EVMRLVKGM	9	17.5778	ASNA1	ENSG00000198356.11	ENSP00000481254.1	119.535	993
	VYSRTFTW	8	0.157	MYO1C	ENSG00000197879.17	ENSP00000354283.2	137.306	3084
	VYSRTFTWL	9	0.0981	MYO1C	ENSG00000197879.17	ENSP00000354283.2	137.306	3084
	NYPQSVPRL	9	0.0404	MYO1C	ENSG00000197879.17	ENSP00000354283.2	137.306	3084
	FYPYGLQTF	9	0.0102	SUN2	ENSG00000100242.15	ENSP00000385616.1	158.661	2214
	VYGPLPQSF	9	0.0008	COX4I1	ENSG00000131143.8	ENSP00000455301.1	323.927	324
	HQQVVSRI	8	15.9855	SLC9A3R1	ENSG00000109062.12	ENSP00000262613.5	112.325	1074
	YSVYVYKVLK	10	43	HIST1H2BD	ENSG00000158373.8	ENSP00000289316.2	135.132	378
	VYPRPIITW	9	0.0036	HHLA2	ENSG00000114455.13	ENSP00000482187.1	120.404	1242
	RQLVFRYHV	9	4.204	STAB1	ENSG00000010327.10	ENSP00000312946.6	172.722	7710
	KYKDQPQQTF	10	0.0156	STAB1	ENSG00000010327.10	ENSP00000312946.6	172.722	7710
	EITESGRIGF	10	14.0333	ITGB2	ENSG00000160255.18	ENSP00000303242.6	185.657	2379
	SYTNVYRMF	9	0.01	GLYATL1	ENSG00000166840.13	ENSP00000479741.1	194.604	906
	PEPAKSAPAPK	11	48	HIST1H2BK	ENSG00000197903.7	ENSP00000349430.1	101.199	378
	ETPSWTGSGF	10	4.5089	LAMB2	ENSG00000172037.14	ENSP00000307156.4	283.197	5394
	VYGFVREAL	9	0.2693	UBXN6	ENSG00000167671.12	ENSP00000301281.5	124.011	1323
	DVYENLYAGR	10	30	MAPKAPK2	ENSG00000162889.10	ENSP00000356070.3	111.366	1200
	GYIHVTQTF	9	0.0035	NKG7	ENSG00000105374.10	ENSP00000221978.4	138.645	495
	VYLAAVNRL	9	0.0222	PLXND1	ENSG00000004399.12	ENSP00000317128.4	211.485	5775
	GLQFPVGR	8	45.5	H2AFJ	ENSG00000246705.4	ENSP00000438553.1	119.835	387
	AGLQFPVGR	9	23.75	H2AFJ	ENSG00000246705.4	ENSP00000438553.1	119.835	387
	GLQFPVGRVHR	11	25.3333	H2AFJ	ENSG00000246705.4	ENSP00000438553.1	119.835	387
	KFTPVASKF	9	0.0207	ZYX	ENSG00000159840.16	ENSP00000376642.2	118.697	1245
	VYGQESGGF	9	0.22	EWSR1	ENSG00000182944.17	ENSP00000331699.6	167.691	1800
	KYWDVPPPGF	10	0.0536	U2AF2	ENSG00000063244.12	ENSP00000388475.1	133.421	1413
	YISEHEHF	8	0.4765	CLPTM1	ENSG00000104853.16	ENSP00000443192.1	114.556	1701
	VYISEHEHF	9	0.002	CLPTM1	ENSG00000104853.16	ENSP00000443192.1	114.556	1701
	EVIKQLKEKM	10	22.2632	SBDS	ENSG00000126524.10	ENSP00000246868.2	97.1398	750
	YYEEQHPEL	9	0.1204	IL32	ENSG00000008517.16	ENSP00000433866.3	460.44	663
	EVIQHRFESL	10	14.7111	SPTBN1	ENSG00000115306.16	ENSP00000334156.5	262	6465
	KWNPTAGVAF	10	0.1926	POLR2C	ENSG00000102978.13	ENSP00000219252.4	100.628	825
	YFKDTHPKF	9	0.0239	CYB5R3	ENSG00000100243.21	ENSP00000338461.6	176.099	903
	EIISHDTRR	9	39	CYB5R3	ENSG00000100243.21	ENSP00000338461.6	176.099	903
	LYADVGGKQF	10	0.1143	SSR4	ENSG00000180879.13	ENSP00000359103.3	246.475	519
	IQYALRTL	8	7.6586	SARS	ENSG00000031698.13	ENSP00000234677.2	138.986	1542
	EVMQEVAQL	9	6.5793	SARS	ENSG00000031698.13	ENSP00000234677.2	138.986	1542
	KYGSNVHRI	9	0.0247	PPP1R9B	ENSG00000108819.11	ENSP00000478767.1	102.277	2451
	AYLEAIHNF	9	0.0009	AP2S1	ENSG00000042753.11	ENSP00000263270.5	135.882	426
	VYTVVDEMF	9	0.0213	AP2S1	ENSG00000042753.11	ENSP00000263270.5	135.882	426
	SYGGPASQQL	10	0.205	HNRNPH2	ENSG00000126945.9	ENSP00000361927.2	85.7445	1347
	KYGNLSNYL	9	0.1072	FLT1	ENSG00000102755.12	ENSP00000282397.4	129.233	4014
	RYVRKFVLM	9	0.0737	CHMP2A	ENSG00000130724.8	ENSP00000469240.1	160.534	666
	EYVNDFDLMKF	11	0.2465	MAF	ENSG00000178573.7	ENSP00000377019.1	103.539	1119
	SMMGSDMRTERF	12	3.3376	SFPQ	ENSG00000116560.11	ENSP00000349748.5	206.934	2121
	QYLSRFESW	9	0.0096	BHLHE41	ENSG00000123095.6	ENSP00000242728.4	89.5033	1446
	RYRGDYDRF	9	0.1135	HNRNPUL2	ENSG00000214753.3	ENSP00000301785.5	86.5306	2241
	NYIEKVRFL	9	0.0724	DES	ENSG00000175084.11	ENSP00000363071.3	84.3958	1410
	LYIVHPTMF	9	0.0088	ARHGAP1	ENSG00000175220.12	ENSP00000310491.4	86.7179	1317
	NYTPYKYNL	9	0.0744	HGD	ENSG00000113924.12	ENSP00000283871.5	143.103	1335
	SYKNGFLNL	9	0.0659	UBA1	ENSG00000130985.17	ENSP00000338413.6	224.228	3174
	EIVSRVSKR	9	28.125	UBA1	ENSG00000130985.17	ENSP00000338413.6	224.228	3174
	EVVDFIQSKI	10	21.8182	PPM1G	ENSG00000115241.11	ENSP00000342778.4	82.1519	1638
	LQLQIPRI	8	12.0903	PSME1	ENSG00000092010.15	ENSP00000206451.6	278.969	747
	LYDIILKNF	9	0.0433	PSME1	ENSG00000092010.15	ENSP00000206451.6	278.969	747
	VFMKSVKLEW	10	0.3481	PRPF6	ENSG00000101161.8	ENSP00000266079.4	79.7885	2823
	KYPENFFLL	9	0.0032	PPP1CA	ENSG00000172531.15	ENSP00000350974.4	151.627	858
	EVVAKFLHK	9	21.3636	PPP1CA	ENSG00000172531.15	ENSP00000350974.4	151.627	858
	YFAERVTSL	9	0.311	CRIP1	ENSG00000213145.9	ENSP00000332449.7	228.186	231
	VYFAERVTSL	10	0.2413	CRIP1	ENSG00000213145.9	ENSP00000332449.7	228.186	231
	KYLDNPNAL	9	0.0499	KANK2	ENSG00000197256.10	ENSP00000465650.1	97.8008	2553
	EVADPTAHR	9	11.2283	KANK2	ENSG00000197256.10	ENSP00000465650.1	97.8008	2553
	AYTTVLQEW	9	0.021	KANK2	ENSG00000197256.10	ENSP00000465650.1	97.8008	2553
	EVADPTAHRR	10	20.5926	KANK2	ENSG00000197256.10	ENSP00000465650.1	97.8008	2553
	QYESKVFYL	9	0.1158	YWHAG	ENSG00000170027.7	ENSP00000306330.3	77.9661	741
	RYDEHAYKW	9	0.0111	BBOX1	ENSG00000129151.9	ENSP00000433772.1	80.3117	1161
	QYSRFSLENNF	11	0.2339	STAT1	ENSG00000115415.18	ENSP00000438703.1	107.124	579
	KYVKILYDF	9	0.0095	EPS8L2	ENSG00000177106.16	ENSP00000436035.1	265.72	2145
	RYVAGIEGF	9	0.0228	SEL1L3	ENSG00000091490.11	ENSP00000425438.1	135.164	2937
	YYITGNLETF	10	0.009	SEL1L3	ENSG00000091490.11	ENSP00000425438.1	135.164	2937
	TYQEVAQKF	9	0.0014	ADA2	ENSG00000093072.18	ENSP00000496894.1	143.941	207
	KFVETHPEF	9	0.0294	ADA2	ENSG00000093072.18	ENSP00000496894.1	143.941	207
	YYHARVYEF	9	0.0023	PSMD3	ENSG00000108344.15	ENSP00000264639.4	89.8624	1602
	RYIKKLAKW	9	0.0163	CNDP2	ENSG00000133313.15	ENSP00000325548.4	206.815	1425
	KYQEEFEHF	9	0.0016	LMAN1	ENSG00000074695.6	ENSP00000251047.4	77.4955	1530
	GQRYFLNHI	9	9.7647	WWTR1	ENSG00000018408.14	ENSP00000419465.1	88.5035	1200
	IFSNVRINL	9	0.423	CAV1	ENSG00000105974.12	ENSP00000377110.1	92.57	441
	SQIPLSKI	8	10.355	XRCC5	ENSG00000079246.16	ENSP00000375977.2	106.743	2196
	VYEGPELNHAF	11	0.0416	LRP1	ENSG00000123384.13	ENSP00000243077.3	104.674	13632
	QQIRINEV	8	20.7407	TWF2	ENSG00000247596.9	ENSP00000303908.4	72.6015	1047
	EVAPPEYHRK	10	20.9259	MORF4L1	ENSG00000185787.14	ENSP00000408880.2	174.291	969
	KYLAKNSATLF	11	0.0584	MORF4L1	ENSG00000185787.14	ENSP00000408880.2	174.291	969
	KYQEVTNNL	9	0.0116	CAPRIN1	ENSG00000135387.21	ENSP00000434150.1	106.803	2127
	KYQEVTNNLEF	11	0.0154	CAPRIN1	ENSG00000135387.21	ENSP00000434150.1	106.803	2127
	TVVEDVTVGR	10	28	ZFYVE21	ENSG00000100711.13	ENSP00000310543.2	83.2093	702
	SYKYEHLRW	9	0.1621	FLT4	ENSG00000037280.16	ENSP00000261937.6	92.7871	4089
	KYGNLSNFL	9	0.1237	FLT4	ENSG00000037280.16	ENSP00000261937.6	92.7871	4089
	KFYTDPSYF	9	0.075	WASF2	ENSG00000158195.11	ENSP00000483313.1	69.329	1494
	YYFEGIKQTF	10	0.0027	AHSA1	ENSG00000100591.8	ENSP00000216479.3	93.7835	1014
	IYISTLKTEF	10	0.0238	AHSA1	ENSG00000100591.8	ENSP00000216479.3	93.7835	1014
	EYSKQMQRF	9	0.0416	HDAC1	ENSG00000116478.12	ENSP00000362649.3	107.237	1446
	VQLRLNSI	8	12.9167	PPP2R1A	ENSG00000105568.18	ENSP00000324804.6	139.043	1767
	KYVPAIAHL	9	0.0073	CPVL	ENSG00000106066.15	ENSP00000265394.5	75.9498	1428
	KYVPAIAHLIHS	12	6.9851	CPVL	ENSG00000106066.15	ENSP00000265394.5	75.9498	1428
	HQNVFPNHI	9	2.8119	ANKRD10	ENSG00000088448.14	ENSP00000267339.2	162.939	1260
	QYLPHVARL	9	0.0178	SURF4	ENSG00000148248.14	ENSP00000361057.3	72.5597	807
	KYLTAEAFGF	10	0.1492	FSCN1	ENSG00000075618.18	ENSP00000371798.3	132.886	1479
	HFIAEHYMF	9	0.0437	DEGS1	ENSG00000143753.13	ENSP00000316476.4	76.2216	969
	DTISPYSRM	9	6.3865	DEGS1	ENSG00000143753.13	ENSP00000316476.4	76.2216	969
	KYPEIKSLM	9	0.0567	DEGS1	ENSG00000143753.13	ENSP00000316476.4	76.2216	969
	AYDTVRWEF	9	0.0303	DPP7	ENSG00000176978.14	ENSP00000360635.2	266.373	1476
	EYALLYHTL	9	0.0333	AOC1	ENSG00000002726.20	ENSP00000411613.2	149.246	2310
	FFKPHWDEKF	10	0.262	SERPINH1	ENSG00000149257.14	ENSP00000434412.1	82.4089	1254
	YLEKPMEI	8	1.7088	STAT3	ENSG00000168610.14	ENSP00000264657.4	111.594	2310
	RYLEKPMEI	9	0.0074	STAT3	ENSG00000168610.14	ENSP00000264657.4	111.594	2310
	RYLEQLHQL	9	0.0039	STAT3	ENSG00000168610.14	ENSP00000264657.4	111.594	2310
	IYQRDPLKL	9	0.0232	STAT6	ENSG00000166888.12	ENSP00000451546.2	228.647	2595
	AYNEGIINLL	10	0.2395	PICALM	ENSG00000073921.18	ENSP00000433846.1	156.258	1935
	RYLQSTQAI	9	0.0388	SETD3	ENSG00000183576.13	ENSP00000327436.5	67.7479	1782
	PYKVTQDEL	9	0.5289	NCL	ENSG00000115053.16	ENSP00000318195.4	161.244	2130
	AVVDVRIGMTR	11	31.3333	NCL	ENSG00000115053.16	ENSP00000318195.4	161.244	2130
	VVTNRFDQL	9	3.6831	SERBP1	ENSG00000142864.14	ENSP00000360034.2	104.147	1224
	GQWKKGFVL	9	2.7258	SERBP1	ENSG00000142864.14	ENSP00000360034.2	104.147	1224
	VVTNRFDQLF	10	3.1855	SERBP1	ENSG00000142864.14	ENSP00000360034.2	104.147	1224
	EYTDVYPEI	9	0.0982	MAGED2	ENSG00000102316.17	ENSP00000364198.1	172.843	1818
	AEPAVQRTLLEK	12	45	CD99	ENSG00000002586.20	ENSP00000485427.1	115	552
	RWFDKSFTF	9	0.004	CPT1A	ENSG00000110090.13	ENSP00000265641.4	66.5959	2319
	RYPDRITLI	9	0.0115	PPP4C	ENSG00000149923.14	ENSP00000455995.1	96.718	921
	RYASINTHL	9	0.0285	CSNK1E	ENSG00000213923.12	ENSP00000380044.1	279.654	1248
	RYFIAPAKF	9	0.0053	LAMC1	ENSG00000135862.6	ENSP00000258341.3	66.1038	4827
	TYTDVTPRQF	10	0.0234	STARD7	ENSG00000084090.13	ENSP00000338030.5	78.1949	1110
	TYTDVTPRQFF	11	0.0277	STARD7	ENSG00000084090.13	ENSP00000338030.5	78.1949	1110
	VYGTVFHI	8	0.4262	GLYAT	ENSG00000149124.11	ENSP00000278400.3	89.0491	489
	HVIVDEIHER	10	27.7	DHX9	ENSG00000135829.17	ENSP00000356520.3	76.7963	3810
	YIDRVRSL	8	2.5583	KRT18	ENSG00000111057.11	ENSP00000373487.3	125.941	1290
	RYALQMEQL	9	0.0971	KRT18	ENSG00000111057.11	ENSP00000373487.3	125.941	1290
	TYLVDMRRF	9	0.0387	FZD1	ENSG00000157240.3	ENSP00000287934.2	59.0995	1941
	KFIWTNHKF	9	0.0245	NDUFA12	ENSG00000184752.13	ENSP00000330737.2	68.2698	435
	SYGKVTAEF	9	0.0034	ALPK2	ENSG00000198796.7	ENSP00000354991.3	83.8862	6510
	ETVGFGMLK	9	33.5	LAMTOR2	ENSG00000116586.11	ENSP00000357288.4	122.061	375
	EVGVGFATR	9	36	FABP4	ENSG00000170323.8	ENSP00000256104.4	62.9817	396
	IYIAGHPAF	9	0.0099	HNRNPL	ENSG00000104824.17	ENSP00000221419.4	167.148	1767
	SQFSYQHAI	9	2.5023	EIF3H	ENSG00000147677.11	ENSP00000428195.1	142.569	732
	VYHHLVETL	9	0.0106	GGT5	ENSG00000099998.17	ENSP00000381340.3	78.5217	1761
	YIKHPVSL	8	1.2395	PSMD8	ENSG00000099341.11	ENSP00000215071.4	102.973	1050
	VYIKHPVSL	9	0.0059	PSMD8	ENSG00000099341.11	ENSP00000215071.4	102.973	1050
	TYTLRVFEL	9	0.0961	PTPRC	ENSG00000081237.20	ENSP00000306782.7	86.9141	3435
	ESIGRVLAQR	10	39.5	MRPL18	ENSG00000112110.10	ENSP00000356001.4	62.8505	540
	IYNHITTRV	9	0.1704	ADD1	ENSG00000087274.17	ENSP00000348100.3	145.313	1986
	EYATKISRF	9	0.0315	PITHD1	ENSG00000057757.10	ENSP00000246151.4	62.2691	633
	QYAPSTAQF	9	0.0024	ZMIZ2	ENSG00000122515.15	ENSP00000265346.7	116.858	2682
	MQVLVSRI	8	20.1852	BCL2L1	ENSG00000171552.13	ENSP00000365230.2	100.087	699
	TYGGSWKF	8	0.1706	AIG1	ENSG00000146416.18	ENSP00000350509.4	88.2897	714
	AYVPGFAHI	9	0.0192	CUEDC2	ENSG00000107874.11	ENSP00000358953.4	81.1669	861
	HQITVLHV	8	19.0968	ELOVL5	ENSG00000012660.14	ENSP00000306640.6	71.8729	897
	KYITQGQLL	9	0.0246	ELOVL5	ENSG00000012660.14	ENSP00000306640.6	71.8729	897
	KYITQGQLLQF	11	0.0263	ELOVL5	ENSG00000012660.14	ENSP00000306640.6	71.8729	897
	KYSKRFPEL	9	0.0329	PRPF31	ENSG00000105618.14	ENSP00000375635.1	77.5083	1479
	FVVEKVLDR	9	27.9	CBX3	ENSG00000122565.19	ENSP00000387348.1	104.43	303
	SVFPQNGAAR	10	17.0667	KAT5	ENSG00000172977.13	ENSP00000434765.1	94.0156	1482
	KQMRILMV	8	14.7778	ARF5	ENSG00000004059.11	ENSP00000000233.5	123.097	540
	IYPELQIERF	10	0.0069	APBB1IP	ENSG00000077420.16	ENSP00000365411.4	56.6027	1998
	QYVTQINRL	9	0.0954	PREX1	ENSG00000124126.14	ENSP00000361009.3	84.3875	4977
	VFHPSQDLVF	10	0.1043	PRPF19	ENSG00000110107.9	ENSP00000227524.4	81.6257	1512
	VYSPHVLNL	9	0.0042	DNM2	ENSG00000079805.16	ENSP00000352721.6	157.568	2598
	VYSPHVLNLTL	11	0.0719	DNM2	ENSG00000079805.16	ENSP00000352721.6	157.568	2598
	EVIPPYYSY	9	2.6495	TDP2	ENSG00000111802.14	ENSP00000367440.4	72.459	1086
	IYLEKLKTI	9	0.0161	PLEC	ENSG00000178209.15	ENSP00000434583.1	85.9528	13710
	YVIDPIKGL	9	3.741	PLEC	ENSG00000178209.15	ENSP00000434583.1	85.9528	13710
	RYLSPKYIKMF	11	0.0459	EIF4A1	ENSG00000161960.15	ENSP00000293831.8	133.766	1218
	KQMRILHV	8	10.6412	GNAS	ENSG00000087460.25	ENSP00000360136.3	672.648	1140
	KYQKGFSLW	9	0.0098	TRAM1	ENSG00000067167.8	ENSP00000262213.2	70.5545	1122
	AYLLNLNHL	9	0.0529	TRAM1	ENSG00000067167.8	ENSP00000262213.2	70.5545	1122
	AYPHNLMTF	9	0.0041	TRAM1	ENSG00000067167.8	ENSP00000262213.2	70.5545	1122
	VYSEVHFTL	9	0.0025	SYNPO	ENSG00000171992.13	ENSP00000302139.4	62.7369	2709
	SYLERYQRF	9	0.0021	TNK2	ENSG00000061938.18	ENSP00000329425.6	58.8863	3114
	YLENALKL	8	2.0426	GBP4	ENSG00000162654.9	ENSP00000359490.5	60.9144	1920
	EYLENALKL	9	0.1132	GBP4	ENSG00000162654.9	ENSP00000359490.5	60.9144	1920
	YYIDKLEYL	9	0.0077	NET1	ENSG00000173848.19	ENSP00000369717.3	61.9888	1626
	KYMAEALLL	9	0.0244	TOMM70	ENSG00000154174.7	ENSP00000284320.5	53.0337	1824
	FQIQISRI	8	12.4722	OSMR	ENSG00000145623.13	ENSP00000274276.3	57.2437	2937
	RYHSDFNRQDRF	12	0.3049	SAFB	ENSG00000160633.13	ENSP00000415895.1	101.956	2544
	IIGLQMGTNKF	11	4.665	CNN1	ENSG00000130176.8	ENSP00000252456.1	92.5493	891
	RYMSINTHL	9	0.0176	CSNK1G2	ENSG00000133275.16	ENSP00000255641.7	63.5592	1245
	RYVRRLDFF	9	0.0371	CSNK1G2	ENSG00000133275.16	ENSP00000255641.7	63.5592	1245
	RYMPQNPHI	9	0.0093	RBBP7	ENSG00000102054.17	ENSP00000386068.1	76.7725	1248
	RYMPQNPHII	10	0.0583	RBBP7	ENSG00000102054.17	ENSP00000386068.1	76.7725	1248
	VMSQALKATF	10	1.4321	ETS2	ENSG00000157557.13	ENSP00000499315.1	102.85	1407
	LYRLKFNEF	9	0.1612	ARL4C	ENSG00000188042.8	ENSP00000375057.2	49.8713	576
	NYPETLGRLLI	11	0.5073	SEC14L1	ENSG00000129657.16	ENSP00000389838.1	125.449	2043
	TQFKWIHI	8	5.9304	KHK	ENSG00000138030.13	ENSP00000260598.5	93.8861	894
	TQRIFQEAV	9	18.5789	NRARP	ENSG00000198435.4	ENSP00000349041.2	49.0531	342
	YYLTDVDRI	9	0.1693	GNA11	ENSG00000088256.9	ENSP00000078429.3	55.1895	1077
	YVVEKVLDR	9	21.2727	CBX1	ENSG00000108468.15	ENSP00000225603.4	50.4042	555
	IYTSSVNRL	9	0.0348	COPB2	ENSG00000184432.10	ENSP00000422295.1	83.599	2631
	TYMDAQLFKKV	11	0.8788	RGL1	ENSG00000143344.15	ENSP00000354097.3	48.9572	2304
	TYQDIQNTI	9	0.0114	POLR2A	ENSG00000181222.16	ENSP00000499521.1	62.8933	5910
	AYPYNFSNL	9	0.1366	ZBTB4	ENSG00000174282.12	ENSP00000369973.4	49.0711	3039
	KYSLVKNKI	9	0.0825	S100A16	ENSG00000188643.11	ENSP00000357694.1	112.961	309
	NYLVLPNRI	9	0.09	ESYT2	ENSG00000117868.16	ENSP00000499020.1	54.388	2679
	IYLLIHNNF	9	0.0094	CD53	ENSG00000143119.14	ENSP00000271324.5	108.124	657
	IFKPPDPDNTF	11	0.1027	MOAP1	ENSG00000165943.5	ENSP00000298894.4	49.5602	1053
	YYDKHFTEF	9	0.0045	ATP6V1A	ENSG00000114573.10	ENSP00000273398.3	48.2175	1851
	EYYDKHFTEF	10	0.0239	ATP6V1A	ENSG00000114573.10	ENSP00000273398.3	48.2175	1851
	SMFQVRTL	8	6.5233	CD36	ENSG00000135218.19	ENSP00000308165.7	102.299	1416
	EYMYQVMKF	9	0.0145	MIOX	ENSG00000100253.13	ENSP00000216075.6	81.8148	855
	VYNANINLF	9	0.0025	PKD2	ENSG00000118762.8	ENSP00000237596.2	51.648	2904
	YYTKGFALL	9	0.0233	PLOD2	ENSG00000152952.12	ENSP00000353170.3	52.4973	2211
	PYMANVYLI	9	0.0795	PLOD2	ENSG00000152952.12	ENSP00000353170.3	52.4973	2211
	VYVYGVDRF	9	0.0215	SLC6A19	ENSG00000174358.16	ENSP00000305302.10	47.8973	1902
	SVIGFRATQR	10	25.6667	SLC6A19	ENSG00000174358.16	ENSP00000305302.10	47.8973	1902
	FVIDSDHLGHR	11	30.6667	COASY	ENSG00000068120.15	ENSP00000393564.2	60.6166	1692
	TQYRAMFV	8	27	EAPP	ENSG00000129518.9	ENSP00000250454.3	49.8084	855
	EAAQKFLER	9	18.6579	KPNB1	ENSG00000108424.10	ENSP00000290158.3	74.6051	2628
	TYQRWQFTL	9	0.0189	PRPF8	ENSG00000174231.17	ENSP00000304350.6	123.128	7005
	EIRDIILGM	9	17.3556	PRPF8	ENSG00000174231.17	ENSP00000304350.6	123.128	7005
	RYIDRIHIF	9	0.001	PRPF8	ENSG00000174231.17	ENSP00000304350.6	123.128	7005
	VYTTTVHWL	9	0.0444	PRPF8	ENSG00000174231.17	ENSP00000304350.6	123.128	7005
	RYIDRIHIFF	10	0.0048	PRPF8	ENSG00000174231.17	ENSP00000304350.6	123.128	7005
	RYPTSIASL	9	0.0318	BUB3	ENSG00000154473.18	ENSP00000357851.5	68.6997	978
	RYPTSIASLAF	11	0.0548	BUB3	ENSG00000154473.18	ENSP00000357851.5	68.6997	978
	SYTHIQYLF	9	0.0022	SH2D3C	ENSG00000095370.20	ENSP00000485866.1	59.5257	2100
	YYVTELTHRI	10	0.2118	GBP1	ENSG00000117228.10	ENSP00000359504.4	62.8707	1776
	VYGFQWRHF	9	0.035	TYMS	ENSG00000176890.16	ENSP00000315644.10	67.6974	939
	EVINYEPIGY	10	37.6667	MYLK	ENSG00000065534.18	ENSP00000418335.1	104.417	5742
	IYGLLKNPF	9	0.119	YME1L1	ENSG00000136758.18	ENSP00000318480.3	54.202	2319
	KYINTDAKF	9	0.0121	TRPC4AP	ENSG00000100991.12	ENSP00000252015.2	64.1028	2391
	TYGRSFTL	8	0.6139	CHIT1	ENSG00000133063.16	ENSP00000423778.1	71.5652	1161
	YAHIYHQHF	9	0.7868	MOB1A	ENSG00000114978.18	ENSP00000379364.3	47.248	648
	VYAHIYHQHF	10	0.0089	MOB1A	ENSG00000114978.18	ENSP00000379364.3	47.248	648
	RYMEVSGNL	9	0.1194	SF3A3	ENSG00000183431.12	ENSP00000362110.4	62.6602	1503
	YYQHIVTTL	9	0.0054	PCYOX1	ENSG00000116005.12	ENSP00000387654.2	44.5062	1515
	TYIESASEL	9	0.094	GALNT14	ENSG00000158089.15	ENSP00000385435.1	152.749	1596
	SYILRPVAF	9	0.0127	SLC28A1	ENSG00000156222.12	ENSP00000286749.3	77.1933	1947
	KYPLLLDNI	9	0.1412	ARHGEF12	ENSG00000196914.9	ENSP00000432984.1	52.8105	4323
	SYFDEPVEL	9	0.0327	ARFGAP3	ENSG00000242247.11	ENSP00000263245.5	46.481	1548
	RYPNRFKLW	9	0.0463	CYB5R1	ENSG00000159348.13	ENSP00000356218.4	62.5498	915
	SYFPTPAAL	9	0.0414	FOLR2	ENSG00000165457.14	ENSP00000298223.6	58.8026	765
	SYIAHLRQI	9	0.0574	MSC	ENSG00000178860.8	ENSP00000321445.4	46.3759	618
	KYPNVDARL	9	0.1058	UGCG	ENSG00000148154.10	ENSP00000363397.3	45.4626	1182
	EAILGTIGAR	10	48	DOCK6	ENSG00000130158.14	ENSP00000294618.6	104.26	6141
	VQRLEPVI	8	18.5526	PFKFB3	ENSG00000170525.21	ENSP00000492001.1	72.506	1704
	VYLIEHPSL	9	0.0372	ASPA	ENSG00000108381.11	ENSP00000263080.2	43.6066	939
	VYLQNWSHVL	10	0.1293	GPS1	ENSG00000169727.12	ENSP00000485035.1	83.5137	1578
	VYLPTHTSL	9	0.0083	MYLIP	ENSG00000007944.15	ENSP00000349298.3	50.4589	1335
	YMKHTRLF	8	0.5788	FLII	ENSG00000177731.16	ENSP00000324573.4	127.963	3807
	EYMKHTRLF	9	0.016	FLII	ENSG00000177731.16	ENSP00000324573.4	127.963	3807
	SYQRAFNEF	9	0.0054	TNFAIP2	ENSG00000185215.9	ENSP00000452634.1	112.328	1962
	EVITAVRKM	9	8.2245	COL6A3	ENSG00000163359.15	ENSP00000418285.1	49.1992	7710
	QYVSAFSKL	9	0.0686	STOML2	ENSG00000165283.16	ENSP00000348886.5	113.43	1068
	EVVQKMTGL	9	14.5889	CTSK	ENSG00000143387.13	ENSP00000271651.3	43.1466	987
	RYLPKLKAF	9	0.0169	CRY2	ENSG00000121671.11	ENSP00000478187.1	50.7958	1842
	MYANHFDLL	9	0.08	FMO1	ENSG00000010932.17	ENSP00000481732.1	84.3594	1596
	VYFSAIQKI	9	0.0061	BAIAP2L2	ENSG00000128298.17	ENSP00000371085.3	44.0601	1587
	IYKSIMEQF	9	0.0032	BAIAP2L2	ENSG00000128298.17	ENSP00000371085.3	44.0601	1587
	HYAYSFKYL	9	0.1651	SUPT6H	ENSG00000109111.15	ENSP00000319104.6	51.0439	5178
	SFLKAKVI	8	4.5604	RBM42	ENSG00000126254.12	ENSP00000467278.1	64.3405	1374
	EVAQLIQGGR	10	60	MPC1	ENSG00000060762.19	ENSP00000354223.6	80.3778	327
	RYQERFKHI	9	0.0756	SPRYD3	ENSG00000167778.9	ENSP00000301463.4	44.6913	1326
	SQANIAQVL	9	3.4422	AP1B1	ENSG00000100280.16	ENSP00000319361.7	90.7663	2757
	VYDVVELKF	9	0.0183	CPSF7	ENSG00000149532.15	ENSP00000397203.3	65.0097	1386
	EVFNKFFKER	10	25.0833	SUPT16H	ENSG00000092201.10	ENSP00000216297.2	51.2137	3141
	TYLPAPEGLKF	11	0.0056	TNC	ENSG00000041982.16	ENSP00000443478.1	51.3297	4692
	FYLEGGFSKF	10	0.0183	DUSP6	ENSG00000139318.8	ENSP00000279488.6	48.026	1143
	RYLNEFEEL	9	0.0243	EIF2AK1	ENSG00000086232.13	ENSP00000199389.6	43.6109	1890
	RYAQNVAFF	9	0.0039	ZNF32	ENSG00000169740.14	ENSP00000363556.2	52.2939	819
	KYKGIFNGF	9	0.0226	SLC25A3	ENSG00000075415.12	ENSP00000383898.3	107.299	1083
	KYIHSANVL	9	0.0925	MAPK1	ENSG00000100030.14	ENSP00000215832.6	42.8242	1080
	NQYRLIVNV	9	8.1306	MCM3	ENSG00000112118.19	ENSP00000480987.1	45.899	2559
	RYLEVMRKL	9	0.0208	PTPA	ENSG00000119383.19	ENSP00000351885.4	118.387	969
	NYADQISRL	9	0.1401	MAPK8IP3	ENSG00000138834.12	ENSP00000348290.5	99.9261	3990
	EQLSILKV	8	22.4211	MYH11	ENSG00000133392.18	ENSP00000300036.5	135.871	5916
	TQRQVNITV	9	9.7676	HACD3	ENSG00000074696.13	ENSP00000261875.5	40.4125	1086
	LYANMFERL	9	0.0553	FKBP4	ENSG00000004478.8	ENSP00000001008.4	48.4536	1377
	DVISSIRNF	9	1.7773	TOMM5	ENSG00000175768.13	ENSP00000313584.6	40.8745	153
	KYRRYHPLF	9	0.1047	ARAP1	ENSG00000186635.14	ENSP00000335506.8	116.297	3615
	EMISDEIHER	10	24.2857	SH3BP5	ENSG00000131370.16	ENSP00000373301.3	82.2364	1365
	KYTKNIVSW	9	0.0096	ARHGAP29	ENSG00000137962.13	ENSP00000260526.6	47.5167	3783
	EVATFFAKM	9	8.7311	TOP1	ENSG00000198900.6	ENSP00000354522.2	38.5334	2295
	TYTDRVFFL	9	0.0326	PLXNB2	ENSG00000196576.15	ENSP00000409171.1	401.275	5514
	YYTDIMHTL	9	0.0046	PLXNB2	ENSG00000196576.15	ENSP00000409171.1	401.275	5514
	VYVVGTAHF	9	0.0062	TRABD	ENSG00000170638.9	ENSP00000379171.1	52.1133	1128
	YFHPPAHL	8	0.8542	MBNL1	ENSG00000152601.17	ENSP00000418427.1	69.1331	906
	KYFHPPAHL	9	0.018	MBNL1	ENSG00000152601.17	ENSP00000418427.1	69.1331	906
	QQHVIETLI	9	7.1052	CCT5	ENSG00000150753.12	ENSP00000280326.4	120.407	1623
	ETAGRYITY	9	8.2978	POLR2E	ENSG00000099817.12	ENSP00000478303.1	72.5605	630
	IYSIDFTRF	9	0.0066	UNC119B	ENSG00000175970.11	ENSP00000344942.4	41.1815	753
	EVVERLLSV	9	12.5972	INF2	ENSG00000203485.13	ENSP00000376406.3	95.5991	3720
	IQHLIPKI	8	9.3447	PSME2	ENSG00000100911.16	ENSP00000216802.5	113.322	717
	GPREAGLR	8	80	CCDC115	ENSG00000136710.10	ENSP00000387301.1	55.3562	525
	EVGPREAGLR	10	52.5	CCDC115	ENSG00000136710.10	ENSP00000387301.1	55.3562	525
	DVINPMALR	9	27.8	SART1	ENSG00000175467.15	ENSP00000310448.5	41.6641	2400
	RYTVGGLETF	10	0.0291	PTPN6	ENSG00000111679.17	ENSP00000326010.9	119.503	1785
	KYLEMIYSM	9	0.0251	IPO7	ENSG00000205339.10	ENSP00000369042.3	42.4961	3114
	EYAVLTSTI	9	0.1604	IRF2	ENSG00000168310.11	ENSP00000377218.3	43.994	1047
	ETAPRTIFQR	10	23.9375	ATXN10	ENSG00000130638.17	ENSP00000252934.4	41.2048	1425
	KYLAHLEQL	9	0.0292	GBP2	ENSG00000162645.13	ENSP00000359497.3	89.072	1773
	RYLTGAWRL	9	0.024	ALG5	ENSG00000120697.9	ENSP00000239891.3	46.166	972
	YYEKQFPEI	9	0.0863	NCOR2	ENSG00000196498.13	ENSP00000400281.2	82.0299	7512
	VYPQPGMQRF	10	0.0053	BAG3	ENSG00000151929.9	ENSP00000358081.3	39.6621	1725
	WYMDNPQNL	9	0.0562	PLEKHA2	ENSG00000169499.15	ENSP00000482228.1	49.6186	1275
	TQFLPRTI	8	6.9179	PDZD11	ENSG00000120509.10	ENSP00000239666.4	61.5314	420
	IYIKHPHLF	9	0.0006	DNTTIP1	ENSG00000101457.13	ENSP00000361705.3	40.7101	987
	EYLTKVDKL	9	0.1835	CLTC	ENSG00000141367.11	ENSP00000376763.1	95.7447	4917
	AYVEMLQHL	9	0.016	FGD5	ENSG00000154783.11	ENSP00000285046.5	40.8768	4386
	KYADAVKNF	9	0.0051	RASA3	ENSG00000185989.11	ENSP00000335029.7	36.7157	2502
	VYAAGSQFHSF	11	0.0123	GPT	ENSG00000167701.14	ENSP00000378408.2	66.4496	1488
	RWFDKTLQF	9	0.0068	CRAT	ENSG00000095321.17	ENSP00000315013.2	55.6055	1878
	PADLSRPK	8	90	MAP4	ENSG00000047849.21	ENSP00000379083.3	57.53	3405
	VYIDRVRSL	9	0.029	LMNA	ENSG00000160789.20	ENSP00000357283.4	119.447	1992
	RFIRPMGLRF	10	0.1038	NSA2	ENSG00000164346.10	ENSP00000483484.1	36.5348	780
	KYMPSVKVSVF	11	0.0222	DDX39A	ENSG00000123136.14	ENSP00000242776.3	72.0217	1281
	MYIARQLSF	9	0.008	SBNO2	ENSG00000064932.16	ENSP00000400762.1	58.99	3927
	AVIHLALKER	10	46	SF3A1	ENSG00000099995.19	ENSP00000215793.7	76.3703	2379
	VYIHHFDRI	9	0.0327	MOB3A	ENSG00000172081.14	ENSP00000349575.2	61.8372	651
	EVIPPMKEF	9	1.229	NDUFB6	ENSG00000165264.11	ENSP00000369176.3	40.6329	384
	VYSSAEFHSL	10	0.1182	LTBP3	ENSG00000168056.16	ENSP00000435276.1	208.873	3408
	QYPVIIHLI	9	0.0054	ELOVL1	ENSG00000066322.15	ENSP00000361536.3	74.1009	837
	DIYSGGGGGGSR	12	65	HNRNPA0	ENSG00000177733.6	ENSP00000316042.4	34.9361	915
	RYNPENNTW	9	0.022	IVNS1ABP	ENSG00000116679.16	ENSP00000356468.3	535.716	1926
	VPYPLPKI	8	9.7088	NPEPPS	ENSG00000141279.16	ENSP00000320324.4	60.4982	2757
	ESIHQYLLQR	10	41.5	NPEPPS	ENSG00000141279.16	ENSP00000320324.4	60.4982	2757
	AIVDVVANR	9	17.4222	ANXA7	ENSG00000138279.16	ENSP00000362012.4	73.8551	1398
	IYAGGIKSI	9	0.0969	SLC12A4	ENSG00000124067.17	ENSP00000318557.3	80.8053	3255
	HVITGLLEHY	10	18.7632	SCRN2	ENSG00000141295.14	ENSP00000383935.3	83.3122	1134
	RYVQQLQRL	9	0.0226	MRPL43	ENSG00000055950.16	ENSP00000299179.5	99.1015	606
	EVNPNTRVM	9	7.9958	ORMDL1	ENSG00000128699.14	ENSP00000326869.3	52.6613	459
	RYLPQTYVV	9	0.0334	ITM2A	ENSG00000078596.11	ENSP00000362395.2	77.3467	789
	AFKHKHHLI	9	0.6469	ZEB2	ENSG00000169554.21	ENSP00000302501.4	72.3563	3639
	HYLDTTTLI	9	0.0353	CRKL	ENSG00000099942.13	ENSP00000346300.3	34.4215	909
	RYFYKVHQL	9	0.0092	BSDC1	ENSG00000160058.18	ENSP00000397759.2	71.7752	1341
	KYVESFRRF	9	0.0054	HNMT	ENSG00000150540.14	ENSP00000280097.3	59.7534	876
	EVMKAVKVGM	10	29.5714	PEPD	ENSG00000124299.15	ENSP00000391890.2	89.154	1287
	QYQKILERL	9	0.0217	TAB1	ENSG00000100324.14	ENSP00000216160.6	36.5941	1512
	RYISQTQGL	9	0.0723	HIPK2	ENSG00000064393.16	ENSP00000385571.3	34.9674	3594
	KYQEIPFYHI	10	0.0533	UNC5B	ENSG00000107731.12	ENSP00000334329.6	34.8001	2835
	NYQKRFQNL	9	0.0611	OGFR	ENSG00000060491.16	ENSP00000359491.1	62.3754	1875
	VYNENLVHMI	10	0.2172	BCAS2	ENSG00000116752.6	ENSP00000358554.3	35.1553	675
	KQALKYFNL	9	1.2698	SEL1L	ENSG00000071537.14	ENSP00000337053.4	40.0313	2382
	DVVSKFLNR	9	19.4839	PPP1CB	ENSG00000213639.10	ENSP00000351298.2	68.6134	981
	NYGRVFSEW	9	0.0341	SNX4	ENSG00000114520.11	ENSP00000251775.4	35.4764	1350
	SYNDYVREF	9	0.0084	YTHDC1	ENSG00000083896.12	ENSP00000463982.1	78.6907	2205
	VWDTAGQEKF	10	0.2912	RAN	ENSG00000132341.12	ENSP00000446215.1	47.3001	648
	KYMDINFDF	9	0.0063	MYO1D	ENSG00000176658.17	ENSP00000324527.5	47.8455	3018
	YGEIFEKF	8	0.2399	NDUFC2	ENSG00000151366.13	ENSP00000281031.4	45.5871	357
	VQPGQNFHMF	10	0.3125	PSMA5	ENSG00000143106.13	ENSP00000440618.1	49.9527	549
	TVQPGQNFHMF	11	0.9652	PSMA5	ENSG00000143106.13	ENSP00000440618.1	49.9527	549
	AYFQKPLLL	9	0.0125	AGXT2	ENSG00000113492.14	ENSP00000231420.6	63.0123	1542
	AYARIGNSYF	10	0.0904	STIP1	ENSG00000168439.16	ENSP00000445957.1	62.301	1557
	AYLEALSHL	9	0.0271	PIK3CD	ENSG00000171608.15	ENSP00000366563.4	38.122	3132
	RYLDELMKL	9	0.0132	IQGAP1	ENSG00000140575.13	ENSP00000488618.1	132.077	3573
	AYQDRLAYL	9	0.102	IQGAP1	ENSG00000140575.13	ENSP00000488618.1	132.077	3573
	KYGIQMPAF	9	0.0474	IQGAP1	ENSG00000140575.13	ENSP00000488618.1	132.077	3573
	RYPPDIRATF	10	0.0042	SBF1	ENSG00000100241.21	ENSP00000370196.2	56.3118	5679
	KYLSGIAHF	9	0.0016	PMPCA	ENSG00000165688.12	ENSP00000360782.3	51.8043	1575
	VYGSFASKL	9	0.0827	AZIN1	ENSG00000155096.14	ENSP00000337180.5	38.8185	1344
	TYLMLANHL	9	0.0856	GBE1	ENSG00000114480.13	ENSP00000410833.2	32.4684	2106
	EQPETYYKW	9	0.2333	INTS1	ENSG00000164880.16	ENSP00000385722.3	50.3496	6570
	KYEELFPAF	9	0.0153	NAPA	ENSG00000105402.8	ENSP00000263354.2	73.484	885
	IYARAANMF	9	0.0084	NAPA	ENSG00000105402.8	ENSP00000263354.2	73.484	885
	IYTDMGRFTI	10	0.2109	NAPA	ENSG00000105402.8	ENSP00000263354.2	73.484	885
	AYLHTTTTF	9	0.0029	ABCC3	ENSG00000108846.16	ENSP00000285238.8	154.643	4581
	HQALLHNKI	9	3.7262	ABCC3	ENSG00000108846.16	ENSP00000285238.8	154.643	4581
	VYLHLRQTW	9	0.0164	SLC44A2	ENSG00000129353.15	ENSP00000385135.3	146.612	2112
	EIKERIAKR	9	22.6842	BIN2	ENSG00000110934.11	ENSP00000445874.1	43.8902	1617
	KYGDPGSLF	9	0.0063	ITGA6	ENSG00000091409.15	ENSP00000406694.1	49.8798	3390
	STIGETSNR	9	18.2368	RBM23	ENSG00000100461.18	ENSP00000339220.5	49.5314	1215
	KYTKIFNDF	9	0.0077	ZMYND11	ENSG00000015171.19	ENSP00000487386.1	51.1086	1755
	VYVKDLSSF	9	0.0059	KIF3B	ENSG00000101350.8	ENSP00000364864.3	30.3297	2241
	EVFDERAANF	10	2.5226	VCL	ENSG00000035403.17	ENSP00000211998.4	34.6563	3402
	SVIDYQTHFR	10	13.6036	TMED7	ENSG00000134970.14	ENSP00000405926.3	30.7377	672
	SYLEKVVTL	9	0.0043	ABI3	ENSG00000108798.9	ENSP00000225941.1	41.3712	1098
	LLPGKTYSF	9	0.1344	FNDC3A	ENSG00000102531.16	ENSP00000381362.3	32.7901	3426
	EYLKLLHSF	9	0.0058	SREBF2	ENSG00000198911.12	ENSP00000354476.4	41.207	3423
	YYQNYFEKL	9	0.0119	PATL1	ENSG00000166889.14	ENSP00000300146.9	31.9413	2310
	IYLSKPTHW	9	0.0061	POLR2B	ENSG00000047315.16	ENSP00000491706.1	54.9571	3297
	RYLLKFEQI	9	0.0315	POLR2B	ENSG00000047315.16	ENSP00000491706.1	54.9571	3297
	DVRDRMIHR	9	26.4	ABLIM1	ENSG00000099204.20	ENSP00000376679.3	38.6804	1365
	KYMDIEFDF	9	0.0087	MYO1B	ENSG00000128641.19	ENSP00000376132.3	50.8406	3408
	KYLEDRGEVTF	11	0.0267	GRK2	ENSG00000173020.11	ENSP00000312262.5	100.041	2067
	RYVVTSVSW	9	0.0274	EIF3B	ENSG00000106263.18	ENSP00000354125.4	128.874	2442
	KYIQRQETI	9	0.0202	MX1	ENSG00000157601.14	ENSP00000381599.3	39.7745	1986
	AYAPPPHVI	9	0.0079	APOL2	ENSG00000128335.14	ENSP00000249066.6	38.2161	1011
	NYIKRNWRI	9	0.0872	CSE1L	ENSG00000124207.17	ENSP00000262982.2	32.0714	2913
	SYSGTFHSL	9	0.0117	NBPF1	ENSG00000219481.10	ENSP00000474456.1	50.2758	3417
	VWNPRSHEKL	10	0.5127	WDR6	ENSG00000178252.18	ENSP00000477389.1	60.1832	3363
	TYNRIINQI	9	0.024	ANGPTL2	ENSG00000136859.10	ENSP00000362524.3	31.0998	1479
	KYFAKHPRL	9	0.0541	UTRN	ENSG00000152818.18	ENSP00000356515.3	43.0085	10299
	EIFDGNVAHI	10	7.8626	UTRN	ENSG00000152818.18	ENSP00000356515.3	43.0085	10299
	RYLGKVLEL	9	0.0161	CLUH	ENSG00000132361.17	ENSP00000464732.2	85.3556	3753
	KFHSEVAKF	9	0.0743	GGA2	ENSG00000103365.15	ENSP00000311962.4	47.0384	1839
	RYIHPQQEAF	10	0.0198	CPSF1	ENSG00000071894.17	ENSP00000484669.1	78.2881	4329
	EIMELDTSGF	10	9.7265	CPSF1	ENSG00000071894.17	ENSP00000484669.1	78.2881	4329
	IYTDQAGQWRI	11	0.4904	C12orf10	ENSG00000139637.14	ENSP00000267103.5	65.263	1128
	QYLRNPPKL	9	0.0404	SHC1	ENSG00000160691.18	ENSP00000357438.4	81.5279	1422
	VYPDGIRHI	9	0.022	SF3B3	ENSG00000189091.13	ENSP00000305790.5	46.1246	3651
	YYFPVKNVI	9	0.019	SF3B3	ENSG00000189091.13	ENSP00000305790.5	46.1246	3651
	NYISGIQTI	9	0.0088	SF3B3	ENSG00000189091.13	ENSP00000305790.5	46.1246	3651
	EYIPDLYNHF	10	0.0109	RABGAP1	ENSG00000011454.17	ENSP00000362751.4	34.5727	3207
	RYQQWMERF	9	0.005	ELAC2	ENSG00000006744.19	ENSP00000463740.2	50.1943	1878
	KFMPVSSLI	9	0.0906	FTSJ3	ENSG00000108592.17	ENSP00000396673.2	40.8706	2541
	HYAHLIKTF	9	0.0078	DOCK1	ENSG00000150760.12	ENSP00000280333.6	31.2986	5595
	MYIRYLYKL	9	0.0257	DOCK1	ENSG00000150760.12	ENSP00000280333.6	31.2986	5595
	KYDPNVYSI	9	0.0092	ITGAV	ENSG00000138448.12	ENSP00000261023.3	28.9402	3144
	AYLDALQTL	9	0.0105	KANSL3	ENSG00000114982.19	ENSP00000499674.1	35.3802	2712
	TYMKDLYQL	9	0.0083	ARHGAP18	ENSG00000146376.11	ENSP00000357131.2	27.4692	1989
	EQFKFKNMV	9	11.4239	FAM192A	ENSG00000172775.17	ENSP00000335808.6	51.2089	762
	RQALMPTL	8	7.1087	EP300	ENSG00000100393.13	ENSP00000263253.7	32.935	7242
	EYVVRTFTL	9	0.0977	PTPRK	ENSG00000152894.14	ENSP00000357209.4	35.8607	4320
	QYNMNFEKL	9	0.0913	CASP7	ENSG00000165806.19	ENSP00000358324.3	35.9801	909
	TYDNVHQQF	9	0.0055	ARHGAP24	ENSG00000138639.18	ENSP00000378610.2	38.5653	1959
	VYSTPTPFF	9	0.0031	WAS	ENSG00000015285.10	ENSP00000365891.4	32.3208	1506
	KYQELQVLF	9	0.0015	VPS37B	ENSG00000139722.7	ENSP00000267202.2	27.9453	855
	MQQILTRV	8	18.4737	GNL2	ENSG00000134697.13	ENSP00000362153.3	33.3654	2193
	EYISKTYKI	9	0.0142	GNL2	ENSG00000134697.13	ENSP00000362153.3	33.3654	2193
	SEFRAFSSFKNR	12	46	CD58	ENSG00000116815.16	ENSP00000358501.5	47.4585	750
	QYEEQFVTL	9	0.0796	XPO1	ENSG00000082898.16	ENSP00000385942.2	65.8768	3213
	VYIGKLNMI	9	0.019	XPO1	ENSG00000082898.16	ENSP00000385942.2	65.8768	3213
	KYVHLFPKL	9	0.0203	SNRNP200	ENSG00000144028.15	ENSP00000498933.1	196.294	4125
	ETQLPVSFR	9	24	SNRNP200	ENSG00000144028.15	ENSP00000498933.1	196.294	4125
	FYLPKDAVKHL	11	0.32	RASSF1	ENSG00000068028.17	ENSP00000333327.3	47.1845	810
	YYITTRVQF	9	0.0072	FGR	ENSG00000000938.13	ENSP00000363115.3	46.1048	1587
	NYAWVYYHL	9	0.0406	IFIT3	ENSG00000119917.14	ENSP00000360876.4	43.0192	1470
	IYKDYQYYF	9	0.0028	MRC1	ENSG00000260314.3	ENSP00000455897.1	26.0733	4368
	RYPDSHQLF	9	0.002	G3BP2	ENSG00000138757.14	ENSP00000379069.3	36.251	1446
	VYPEKLATKF	10	0.0074	ECPAS	ENSG00000136813.14	ENSP00000339889.5	39.6327	5517
	RWMSQHNRF	9	0.0504	PAFAH1B2	ENSG00000168092.14	ENSP00000435289.1	27.8213	687
	AQLAVTKI	8	17.6	UBR7	ENSG00000012963.15	ENSP00000013070.6	27.1986	1275
	VYANGIRNI	9	0.0653	MARCH6	ENSG00000145495.16	ENSP00000274140.4	47.1218	2730
	TYKQVVDLI	9	0.0532	CYTIP	ENSG00000115165.10	ENSP00000264192.3	26.3557	1077
	KYHGYPYSF	9	0.0019	MAGT1	ENSG00000102158.19	ENSP00000478379.1	25.6906	1101
	RYSSAFTNRIFF	12	0.1923	MAGT1	ENSG00000102158.19	ENSP00000478379.1	25.6906	1101
	KYGFGYQL	8	0.6496	PLK2	ENSG00000145632.15	ENSP00000274289.3	101.428	2055
	QYSNAFDVF	9	0.0399	TOB1	ENSG00000141232.5	ENSP00000268957.3	37.5493	1035
	RYLPDTLLL	9	0.0071	COMT	ENSG00000093010.13	ENSP00000354511.6	62.8689	813
	EQYYVRKV	8	22.1053	BICD2	ENSG00000185963.14	ENSP00000364662.3	31.9481	2472
	HYMSINDSF	9	0.0118	BICD2	ENSG00000185963.14	ENSP00000364662.3	31.9481	2472
	RYFPDRNVALF	11	0.0098	INPP5E	ENSG00000148384.13	ENSP00000360777.3	26.4525	1932
	IYSTPLPEKF	10	0.0051	KLF3	ENSG00000109787.13	ENSP00000261438.5	27.8446	1035
	QQWPVRSI	8	8.4347	XPO6	ENSG00000169180.11	ENSP00000302790.4	54.1374	3375
	YYMKDLPTSF	10	0.0052	PI4KA	ENSG00000241973.10	ENSP00000255882.6	60.4934	6306
	SYMPTVSHL	9	0.0043	BSCL2	ENSG00000168000.14	ENSP00000413209.1	61.8271	1194
	AYLRIHAHF	9	0.0068	BSCL2	ENSG00000168000.14	ENSP00000413209.1	61.8271	1194
	WQAKVPQI	8	6.7285	DYNC1H1	ENSG00000197102.12	ENSP00000348965.4	69.9184	13938
	RYKLYQEMF	9	0.0326	DYNC1H1	ENSG00000197102.12	ENSP00000348965.4	69.9184	13938
	ETFDFQAMGR	10	23.75	DYNC1H1	ENSG00000197102.12	ENSP00000348965.4	69.9184	13938
	RYYGNISRF	9	0.0041	EHMT2	ENSG00000204371.11	ENSP00000364687.4	49.056	3630
	KYAHMINGF	9	0.0156	ADSS	ENSG00000035687.10	ENSP00000355493.3	26.9899	1368
	EVINRSMDTY	10	26.1	CAMLG	ENSG00000164615.5	ENSP00000297156.2	32.2908	888
	EVISLINTR	9	18.1579	FAF2	ENSG00000113194.13	ENSP00000261942.6	26.0655	1335
	KYSLIKGNF	9	0.0796	S100A8	ENSG00000143546.10	ENSP00000357722.3	26.8983	279
	LYQHEINLF	9	0.0061	CEBPZ	ENSG00000115816.15	ENSP00000234170.5	26.497	3162
	VYADQPHIF	9	0.0016	ABHD4	ENSG00000100439.10	ENSP00000414558.2	26.5904	1026
	EQIDKKLER	9	15.9275	PTPN12	ENSG00000127947.16	ENSP00000248594.6	65.8031	2340
	YSAPATLSSR	10	24.7143	PDLIM2	ENSG00000120913.23	ENSP00000477546.1	78.8179	438
	RYGDGGSTF	9	0.0128	HNRNPH1	ENSG00000169045.17	ENSP00000426275.1	311.208	1287
	EVIVTEVGQR	10	60	AKAP12	ENSG00000131016.17	ENSP00000253332.1	43.4101	5346
	SVVEIASLR	9	17.9333	MCRS1	ENSG00000187778.14	ENSP00000349640.4	62.6166	1425
	LYDPVISKL	9	0.0417	MCRS1	ENSG00000187778.14	ENSP00000349640.4	62.6166	1425
	ETILRTNKR	9	28.375	SH3KBP1	ENSG00000147010.18	ENSP00000369020.4	36.3632	1884
	ELIQEITQR	9	20.1111	RDX	ENSG00000137710.16	ENSP00000496503.1	41.5384	1749
	KYNLVTHIL	9	0.0219	ZNF710	ENSG00000140548.10	ENSP00000268154.3	28.8652	1992
	LYPDHFHLL	9	0.0048	PPP5C	ENSG00000011485.14	ENSP00000012443.4	52.4202	1497
	KYLTSLQLVQF	11	0.0452	ELOVL7	ENSG00000164181.14	ENSP00000424123.1	31.1687	843
	LYTEKFEEF	9	0.0048	TXLNA	ENSG00000084652.16	ENSP00000362712.3	34.9951	1638
	YYLTHGLYL	9	0.0587	PIGU	ENSG00000101464.10	ENSP00000217446.3	25.1019	1305
	AYNAVVRYF	9	0.0167	FMNL3	ENSG00000161791.14	ENSP00000335655.5	44.6093	3081
	MDSSLTRR	8	58.3333	FDPS	ENSG00000160752.14	ENSP00000391755.1	128.136	1059
	KQPEDYFYL	9	0.3808	MYO9B	ENSG00000099331.13	ENSP00000471367.1	82.1538	6471
	KYMPNVKVAVF	11	0.0325	DDX39B	ENSG00000198563.14	ENSP00000399371.1	316.835	867
	HVPGSPFTAR	10	16.0364	FLNA	ENSG00000196924.17	ENSP00000358866.3	509.325	7941
	RFIPRENGVYL	11	0.6566	FLNA	ENSG00000196924.17	ENSP00000358866.3	509.325	7941
	VFIDKQTNL	9	0.2593	CELF1	ENSG00000149187.18	ENSP00000378705.2	38.2652	1455
	RYMILGQNGF	10	0.0911	PGM5	ENSG00000154330.13	ENSP00000379678.1	24.009	1701
	KYGVHEAIF	9	0.0971	PPARD	ENSG00000112033.14	ENSP00000310928.4	35.9015	1323
	KYFLWEEKF	9	0.0073	GRAP	ENSG00000154016.13	ENSP00000284154.5	25.325	651
	NYGDQVQHF	9	0.0077	GRAP	ENSG00000154016.13	ENSP00000284154.5	25.325	651
	RYSDSTFTF	9	0.0014	PARP8	ENSG00000151883.18	ENSP00000422217.2	32.0996	2562
	NYTKAMRLF	9	0.0481	ADI1	ENSG00000182551.14	ENSP00000333666.3	39.0068	537
	TWTEVSYTF	9	0.0087	FBXO6	ENSG00000116663.11	ENSP00000365944.4	23.3968	879
	RYLEAGAAGLRW	12	0.2881	HSPBP1	ENSG00000133265.11	ENSP00000467574.1	35.4955	1077
	SYNEHWNYL	9	0.0269	AC005840.1	ENSG00000111321.11	ENSP00000228918.4	113.322	1305
	SVISGISSR	9	11	STAG2	ENSG00000101972.18	ENSP00000360186.3	41.3541	3693
	IYLDTHFRL	9	0.0074	ZNFX1	ENSG00000124201.15	ENSP00000379412.1	28.3678	5754
	LAHQSWALLH	10	27.3	FUT11	ENSG00000196968.11	ENSP00000361932.3	83.3674	1476
	EYGVIRDVL	9	0.8919	H6PD	ENSG00000049239.12	ENSP00000366620.1	24.1081	2373
	STAPFGLKPR	10	27.9	LRCH1	ENSG00000136141.15	ENSP00000308493.5	24.2491	2088
	EYGIFNQKI	9	0.2321	PYGL	ENSG00000100504.17	ENSP00000443787.1	58.5926	2439
	SYAPPTDSF	9	0.0041	SGK1	ENSG00000118515.11	ENSP00000396242.3	71.8872	1335
	TYDKGYQF	8	0.186	PEX5	ENSG00000139197.10	ENSP00000266564.3	45.7567	1893
	EVIDLMIKEY	10	25.6667	PHF10	ENSG00000130024.15	ENSP00000355743.4	31.0898	1488
	VYTVHHVVW	9	0.0522	MAST3	ENSG00000099308.10	ENSP00000262811.4	23.806	3927
	EVVEDSLRQR	10	41.5	TMX4	ENSG00000125827.9	ENSP00000246024.2	22.9011	1047
	VYTTNIQEL	9	0.0248	LPXN	ENSG00000110031.12	ENSP00000378512.2	31.22	1158
	RYVPRASYF	9	0.0061	CCND3	ENSG00000112576.12	ENSP00000397545.2	41.0942	660
	TYLPTSPLL	9	0.0084	NRDC	ENSG00000078618.21	ENSP00000262679.8	82.0929	3453
	RWFTHASPTL	10	0.5035	RRM1	ENSG00000167325.15	ENSP00000300738.5	28.436	2376
	QYTHKIYHL	9	0.0221	PITPNA	ENSG00000174238.14	ENSP00000316809.7	45.0743	810
	RYVMTTTTL	9	0.0529	EIF2S1	ENSG00000134001.13	ENSP00000256383.4	36.5068	945
	RYKAPFHQL	9	0.0113	SMARCA5	ENSG00000153147.6	ENSP00000283131.3	22.8395	3156
	KYGMVTYLL	9	0.0229	GPAT4	ENSG00000158669.11	ENSP00000380184.3	54.1007	1368
	HYTIVFNTF	9	0.0053	ATP2B4	ENSG00000058668.14	ENSP00000340930.2	27.669	3510
	IYQYIQSRF	9	0.0057	DYRK1A	ENSG00000157540.21	ENSP00000495571.1	34.3962	2175
	ETVNLRSLGF	10	10.4237	CRYBG1	ENSG00000112297.15	ENSP00000358062.3	22.7531	5169
	RMPNSPAPHF	10	0.2059	CRYBG1	ENSG00000112297.15	ENSP00000358062.3	22.7531	5169
	VYLPNINKI	9	0.0031	RHOBTB1	ENSG00000072422.17	ENSP00000350595.4	31.4295	2088
	RYTIVQQQI	9	0.0257	TUBGCP2	ENSG00000130640.13	ENSP00000252936.3	64.7612	2706
	SQRPIQMV	8	18.9211	EHD3	ENSG00000013016.16	ENSP00000327116.5	21.7719	1605
	YLNHWNHF	8	0.5572	FN3KRP	ENSG00000141560.15	ENSP00000269373.6	36.725	927
	HYLNHWNHF	9	0.0057	FN3KRP	ENSG00000141560.15	ENSP00000269373.6	36.725	927
	LYIDEAHSI	9	0.0215	SPTLC2	ENSG00000100596.6	ENSP00000216484.2	22.6959	1686
	LYMRIRDNW	9	0.0883	SPTLC2	ENSG00000100596.6	ENSP00000216484.2	22.6959	1686
	SYVQVTSNF	9	0.0048	AFF4	ENSG00000072364.13	ENSP00000265343.5	31.9413	3489
	SYSSTFHSL	9	0.0086	NBPF15	ENSG00000266338.6	ENSP00000463178.1	36.784	2010
	VYTTMAEHF	9	0.0049	TSPAN1	ENSG00000117472.10	ENSP00000361072.1	46.3221	723
	RYPPKSGNYF	10	0.0139	MGRN1	ENSG00000102858.13	ENSP00000262370.6	51.0332	1728
	HQLPLPHNV	9	1.7648	HIF1A	ENSG00000100644.17	ENSP00000323326.6	57.0444	2205
	VYTVVSSHEQF	11	0.0653	ITGAX	ENSG00000140678.16	ENSP00000268296.4	62.4413	3489
	SYLSHSEQLVF	11	0.0506	TMEM106A	ENSG00000184988.8	ENSP00000483246.1	25.7948	786
	PYHPHPHVF	9	0.009	FOXN3	ENSG00000053254.15	ENSP00000343288.4	28.3345	1470
	YYIRGATTTF	10	0.0094	DPT	ENSG00000143196.5	ENSP00000356791.3	21.3157	603
	RYLPTGSFPF	10	0.0172	TUSC3	ENSG00000104723.20	ENSP00000424544.1	26.4599	1044
	VYKENLVDGF	10	0.1036	NELFE	ENSG00000204356.14	ENSP00000364574.5	87.0563	1161
	EYNTVASKF	9	0.045	PARP14	ENSG00000173193.15	ENSP00000420649.1	46.1892	4563
	VYVGAVNRI	9	0.0502	PLXNA1	ENSG00000114554.11	ENSP00000377061.2	23.3224	5688
	RYLPKGFLNQF	11	0.0095	PTK2	ENSG00000169398.19	ENSP00000341189.3	92.3037	3195
	HGMIMLRI	8	23.6875	ARCN1	ENSG00000095139.14	ENSP00000264028.4	27.8187	1533
	EYMEHTYLI	9	0.0138	OSBPL1A	ENSG00000141447.18	ENSP00000382372.3	28.1916	1311
	RYSVFFQSL	9	0.0221	PSMD6	ENSG00000163636.10	ENSP00000295901.4	33.3025	1167
	VGARIYHTI	9	1.7211	MGST1	ENSG00000008394.13	ENSP00000379513.3	98.2576	465
	AYIERMNYI	9	0.0535	FYN	ENSG00000010810.17	ENSP00000357667.4	55.2156	1602
	YYITTRAQF	9	0.0132	FYN	ENSG00000010810.17	ENSP00000357667.4	55.2156	1602
	DIPIHNALR	9	31.8333	GUCY1A1	ENSG00000164116.16	ENSP00000377418.3	35.3349	1296
	KFSNVTMLF	9	0.0142	GUCY1A1	ENSG00000164116.16	ENSP00000377418.3	35.3349	1296
	LYSSKLYRF	9	0.0036	KCTD20	ENSG00000112078.14	ENSP00000412205.2	34.5013	759
	SYMLVNENRF	10	0.05	LDOC1	ENSG00000182195.8	ENSP00000359557.2	24.8033	438
	LYGKIAEAF	9	0.0168	GIPC1	ENSG00000123159.16	ENSP00000376753.3	77.8076	999
	VYAAQPHVI	9	0.0201	FAM168A	ENSG00000054965.10	ENSP00000064778.4	23.4202	732
	KYAMMFAEL	9	0.1095	HUWE1	ENSG00000086758.16	ENSP00000479451.1	60.9246	13095
	GYASRFIVI	9	0.2298	RPIA	ENSG00000153574.9	ENSP00000283646.3	20.4759	933
	IQRRIMESV	9	9.6147	SKIV2L	ENSG00000204351.12	ENSP00000364543.2	65.561	3738
	SFSPKTYSF	9	0.0057	PIK3C2A	ENSG00000011405.13	ENSP00000265970.6	22.9229	5058
	RYMQWRETM	9	0.0438	ITPKC	ENSG00000086544.3	ENSP00000263370.1	20.875	2049
	VYITRAQLM	9	0.0807	NACC1	ENSG00000160877.6	ENSP00000292431.3	25.0129	1581
	GYIERPQLI	9	0.0382	TENT2	ENSG00000164329.13	ENSP00000421966.1	39.4452	1323
	KYPVLVERI	9	0.0235	ARHGEF28	ENSG00000214944.9	ENSP00000296799.4	35.2996	4176
	FTMGQVVSR	9	13.4955	TNFSF13	ENSG00000161955.16	ENSP00000379794.4	38.1913	741
	RYPLLLQKI	9	0.0121	ARHGEF37	ENSG00000183111.12	ENSP00000328083.6	20.9473	2025
	RYKEKVAEL	9	0.0759	KAT7	ENSG00000136504.12	ENSP00000409477.2	28.6329	1275
	TYLDKVENI	9	0.0127	IFIT1	ENSG00000185745.10	ENSP00000360869.3	20.2624	1434
	GQFKIGLI	8	21	VPS29	ENSG00000111237.18	ENSP00000447058.1	66.3864	546
	AYSHLRYVF	9	0.0231	FAT1	ENSG00000083857.14	ENSP00000406229.2	68.0491	13764
	VYVQNVVKL	9	0.013	AP3D1	ENSG00000065000.18	ENSP00000495274.1	58.1582	3645
	NYLNHWNHF	9	0.0085	FN3K	ENSG00000167363.14	ENSP00000300784.7	31.5177	927
	RYLVEVEEL	9	0.0556	PDRG1	ENSG00000088356.6	ENSP00000202017.4	20.0221	399
	YLGLTNELF	9	0.9426	PNPLA6	ENSG00000032444.16	ENSP00000473211.1	68.3363	4095
	SQFELLKV	8	14.7222	RPS6KA2	ENSG00000071242.12	ENSP00000422435.1	22.6135	2274
	QYFPKAPEF	9	0.0029	USP48	ENSG00000090686.15	ENSP00000363864.3	49.2542	1563
	DYKTVNNLL	9	0.3204	USP48	ENSG00000090686.15	ENSP00000363864.3	49.2542	1563
	YYTPITPHL	9	0.0047	PTBP3	ENSG00000119314.15	ENSP00000363375.1	22.8267	1572
	KYTTLIAKL	9	0.0439	TES	ENSG00000135269.18	ENSP00000350937.4	27.415	1263
	SYLKQLPHF	9	0.0023	SNRNP200	ENSG00000144028.15	ENSP00000317123.5	196.294	6408
	VYMDWYEKF	9	0.0007	SNRNP200	ENSG00000144028.15	ENSP00000317123.5	196.294	6408
	TYKVISNEF	9	0.0172	UBE3A	ENSG00000114062.20	ENSP00000486349.1	28.5729	2556
	EVIKNFIQY	9	5.4624	EIF3L	ENSG00000100129.18	ENSP00000499067.1	258.882	1692
	RYQDIIHSI	9	0.002	BAZ1B	ENSG00000009954.11	ENSP00000342434.4	31.8088	4449
	LYMVNGPPHF	10	0.0245	EIF2A	ENSG00000144895.12	ENSP00000417229.1	45.5785	1755
	YYSPHGHILVL	11	0.1875	EIF2A	ENSG00000144895.12	ENSP00000417229.1	45.5785	1755
	YLKTVDKF	8	0.5929	TRAPPC2B	ENSG00000256060.2	ENSP00000442778.1	20.8528	420
	MYLKTVDKF	9	0.0039	TRAPPC2B	ENSG00000256060.2	ENSP00000442778.1	20.8528	420
	TYQVLAVTF	9	0.0055	SNRNP40	ENSG00000060688.13	ENSP00000263694.4	26.0699	1071
	VYIEKNDKL	9	0.0512	ERBB3	ENSG00000065361.15	ENSP00000448483.1	96.284	2763
	HYGKVYLL	8	0.3747	VPS41	ENSG00000006715.16	ENSP00000309457.4	25.7877	2562
	RYVEIVSQF	9	0.0015	VPS41	ENSG00000006715.16	ENSP00000309457.4	25.7877	2562
	PYPPPPPEF	9	0.0069	WBP2	ENSG00000132471.12	ENSP00000466999.1	89.7639	693
	EYQKVGQSF	9	0.0225	SNX18	ENSG00000178996.14	ENSP00000370817.4	19.5662	1872
	VYQEMPAQL	9	0.0119	BCKDHA	ENSG00000248098.12	ENSP00000416000.2	66.6881	1344
	NYIKSLSSF	9	0.0075	SMG1	ENSG00000157106.16	ENSP00000402515.2	27.1285	10983
	RYDNVTILF	9	0.0074	GUCY1B1	ENSG00000061918.13	ENSP00000425065.1	40.1654	1653
	EVVTGVIGQR	10	45.5	GUCY1B1	ENSG00000061918.13	ENSP00000425065.1	40.1654	1653
	VYDITRRETF	10	0.1019	RAB2B	ENSG00000129472.15	ENSP00000380869.1	28.1728	648
	DPASLPRVLRV	11	28.125	THEMIS2	ENSG00000130775.16	ENSP00000363031.3	49.2903	1929
	EYLIKVNEI	9	0.1539	ASAP2	ENSG00000151693.11	ENSP00000281419.3	27.8447	3018
	QYTQALEKF	9	0.0092	ASAP2	ENSG00000151693.11	ENSP00000281419.3	27.8447	3018
	EIISEVQRM	9	8.8803	ASAP2	ENSG00000151693.11	ENSP00000281419.3	27.8447	3018
	PYNPLWAQL	9	0.0583	FNIP2	ENSG00000052795.13	ENSP00000264433.6	28.7656	3342
	AQRAFILTV	9	6.4542	CABIN1	ENSG00000099991.18	ENSP00000263119.5	52.5219	6660
	VYAQVARLF	9	0.0034	SIN3A	ENSG00000169375.15	ENSP00000378403.4	28.1456	3819
	EVIHRKALQR	10	46	SIN3A	ENSG00000169375.15	ENSP00000378403.4	28.1456	3819
	AQHKFLVAV	9	8.6933	TCF25	ENSG00000141002.20	ENSP00000457329.1	192.211	795
	TYMPHVHIL	9	0.0026	FBXO38	ENSG00000145868.16	ENSP00000342023.5	24.8297	3564
	NYLSHHLTI	9	0.0216	PAIP1	ENSG00000172239.14	ENSP00000425675.1	49.5938	600
	KYVDKLEKI	9	0.0196	USP5	ENSG00000111667.13	ENSP00000373883.5	43.6961	2505
	FVIDAVRTK	9	21.2273	EIF3M	ENSG00000149100.13	ENSP00000436049.1	37.9112	1122
	VWNPRTHQF	9	0.0075	ATP1B2	ENSG00000129244.9	ENSP00000250111.4	18.7528	870
	KYLGQLHYL	9	0.0108	PTPN23	ENSG00000076201.15	ENSP00000265562.4	20.6459	4908
	YQIAVTKV	8	8.7479	SMC1A	ENSG00000072501.17	ENSP00000323421.3	42.7478	3699
	QQSVLQRI	8	15.8406	SMC1A	ENSG00000072501.17	ENSP00000323421.3	42.7478	3699
	KYPNVFKKI	9	0.0209	AHCYL1	ENSG00000168710.18	ENSP00000377238.4	45.2097	1449
	RYLLFARQF	9	0.0237	MCM6	ENSG00000076003.5	ENSP00000264156.2	18.632	2463
	KYIQKPGLL	9	0.0906	PAQR7	ENSG00000182749.5	ENSP00000363414.3	18.3937	1038
	KYFSDGSSNTF	11	0.0197	BTBD3	ENSG00000132640.15	ENSP00000483520.1	22.6514	1383
	SYLNTVERW	9	0.0099	KLHL5	ENSG00000109790.16	ENSP00000425512.1	39.7733	846
	LYPPRQPTF	9	0.0027	SIGLEC1	ENSG00000088827.12	ENSP00000341141.4	25.06	5127
	SYAPRHVTL	9	0.0112	SIGLEC1	ENSG00000088827.12	ENSP00000341141.4	25.06	5127
	NQTPLPLI	8	9.3325	TAF9	ENSG00000273841.5	ENSP00000370193.1	33.0532	792
	IYGPIESTI	9	0.0192	CPA3	ENSG00000163751.4	ENSP00000296046.3	18.2035	1251
	RQPSLFYHL	9	0.2162	MAP3K5	ENSG00000197442.10	ENSP00000351908.4	18.4063	4122
	VYIPMSPGAHHF	12	0.0076	GAB2	ENSG00000033327.13	ENSP00000354952.4	18.7051	2028
	EYVKQTWNL	9	0.0598	SYK	ENSG00000165025.15	ENSP00000364898.1	25.7617	1905
	KYMKLRDFF	9	0.016	GLB1L2	ENSG00000149328.14	ENSP00000344659.6	24.7881	1908
	RYPNSHTHYF	10	0.0083	CNOT1	ENSG00000125107.18	ENSP00000320949.5	58.6928	7128
	RYFDHALTL	9	0.0072	FAM91A1	ENSG00000176853.16	ENSP00000429491.1	30.8658	2367
	TYLKAVKLF	9	0.0042	IREB2	ENSG00000136381.13	ENSP00000258886.8	20.8464	2889
	EVAQFLTGR	9	20.5556	DESI1	ENSG00000100418.8	ENSP00000263256.6	21.2205	504
	RYLNSQQQYF	10	0.0203	NFRKB	ENSG00000170322.14	ENSP00000400476.2	21.9482	3897
	KYITKSFNF	9	0.0024	PARN	ENSG00000140694.17	ENSP00000498650.1	28.172	1743
	KYITKSFNFY	10	0.5365	PARN	ENSG00000140694.17	ENSP00000498650.1	28.172	1743
	FTAPSTVGKR	10	27.5	PARN	ENSG00000140694.17	ENSP00000498650.1	28.172	1743
	VFTPVVQRI	9	0.074	CMIP	ENSG00000153815.16	ENSP00000478272.1	37.3285	1758
	KYVENFGLI	9	0.1207	SPCS2	ENSG00000118363.12	ENSP00000263672.6	38.5689	678
	VYVAALKTL	9	0.0519	MAP3K1	ENSG00000095015.6	ENSP00000382423.3	19.976	4536
	ESYQMGHMRR	10	16.4727	ADAM10	ENSG00000137845.15	ENSP00000260408.3	23.1069	2244
	SVIDGRFEGF	10	2.224	ADAM10	ENSG00000137845.15	ENSP00000260408.3	23.1069	2244
	AYLITLGKF	9	0.0754	CYFIP1	ENSG00000273749.5	ENSP00000481038.1	76.4968	3759
	RYVFQSENTF	10	0.0357	SUFU	ENSG00000107882.11	ENSP00000358918.3	19.0885	1452
	IYIINVHSM	9	0.0272	DENND3	ENSG00000105339.10	ENSP00000410594.1	80.5046	3438
	SQALILKI	8	9.8147	NUP188	ENSG00000095319.14	ENSP00000361658.2	26.161	5247
	YYISPRLTF	9	0.0026	SLA	ENSG00000155926.14	ENSP00000378759.3	41.0661	879
	LYLLNTTKL	9	0.0714	MLH1	ENSG00000076242.14	ENSP00000398272.2	24.5135	1545
	AYRRIFQKF	9	0.0296	MYO1E	ENSG00000157483.8	ENSP00000288235.4	23.4104	3324
	RYAILTKATW	10	0.1595	MYO1E	ENSG00000157483.8	ENSP00000288235.4	23.4104	3324
	RYITKGNLF	9	0.0081	PPP4R3B	ENSG00000275052.5	ENSP00000484116.1	33.6811	2451
	DVAQWNIGSLR	11	44	KDM4B	ENSG00000127663.15	ENSP00000440495.1	30.2377	3390
	IYIDRFEDL	9	0.0541	ARL14EP	ENSG00000152219.5	ENSP00000282032.3	20.4573	780
	TYLIQHQKI	9	0.0253	ZNF189	ENSG00000136870.10	ENSP00000363995.3	26.4994	1836
	IYQKAFDLI	9	0.033	KPNA6	ENSG00000025800.14	ENSP00000362728.3	18.3888	1608
	VFIGTGHLL	9	0.1314	LRRK2	ENSG00000188906.16	ENSP00000341930.2	56.5385	3813
	SYLSRLQYF	9	0.0028	IQGAP2	ENSG00000145703.16	ENSP00000274364.6	19.2631	4725
	KYQDILNEI	9	0.0182	IQGAP2	ENSG00000145703.16	ENSP00000274364.6	19.2631	4725
	TYPEVKNKL	9	0.0417	IQGAP2	ENSG00000145703.16	ENSP00000274364.6	19.2631	4725
	EVFPEHLARF	10	0.4834	LATS2	ENSG00000150457.9	ENSP00000372035.4	17.3751	3264
	QQFKILNV	8	15.6812	UPF2	ENSG00000151461.20	ENSP00000380244.2	18.4667	3816
	RYPSLWRRL	9	0.0443	SMARCB1	ENSG00000099956.19	ENSP00000383984.3	48.0556	1128
	TYIPVPAKI	9	0.0036	ST3GAL1	ENSG00000008513.16	ENSP00000430515.1	26.3259	1020
	VYPESFREL	9	0.0197	ST3GAL1	ENSG00000008513.16	ENSP00000430515.1	26.3259	1020
	EVVGIIESR	9	24	NUP160	ENSG00000030066.13	ENSP00000367721.2	28.383	4308
	VYAILTHGI	9	0.0592	PRPS1	ENSG00000147224.11	ENSP00000496286.1	32.0998	963
	VYVKHSISF	9	0.0038	AP3M1	ENSG00000185009.12	ENSP00000347408.4	20.4505	1254
	EYIRSLNQF	9	0.008	RMC1	ENSG00000141452.9	ENSP00000467007.1	31.4004	1827
	RYQRLYVKF	9	0.0045	PRR12	ENSG00000126464.14	ENSP00000394510.1	19.6787	6108
	TAEQIRLAQM	10	27.1	UBAP2L	ENSG00000143569.19	ENSP00000271877.8	88.7117	3237
	IITPIHEQW	9	0.5891	PSMF1	ENSG00000125818.18	ENSP00000246015.4	37.6052	789
	KYVERIHYI	9	0.0052	HMOX2	ENSG00000103415.12	ENSP00000394103.3	46.0336	948
	WVIGSVVAR	9	32.6	GART	ENSG00000159131.17	ENSP00000371236.4	31.1616	3030
	VYIHPSSALF	10	0.0059	DHX8	ENSG00000067596.11	ENSP00000262415.2	26.5006	3660
	LYDIVFKHF	9	0.0202	SP100	ENSG00000067066.17	ENSP00000386427.1	95.1862	2064
	RYLSKATTL	9	0.0202	CDC16	ENSG00000130177.16	ENSP00000252458.6	103.005	1425
	YSHVIQKL	8	1.0537	SDS	ENSG00000135094.11	ENSP00000257549.4	21.2307	984
	VYSHVIQKL	9	0.0033	SDS	ENSG00000135094.11	ENSP00000257549.4	21.2307	984
	VYSHVIQKLQL	11	0.222	SDS	ENSG00000135094.11	ENSP00000257549.4	21.2307	984
	RQHEIVLKV	9	2.7243	NUP133	ENSG00000069248.12	ENSP00000261396.3	18.048	3468
	IYQDSFEQRF	10	0.0057	CUL4B	ENSG00000158290.16	ENSP00000360373.5	32.4483	2685
	VGYLVRLV	8	26.9	FZD8	ENSG00000177283.7	ENSP00000363826.1	16.1373	2082
	RYVEQSNLM	9	0.1373	FKBP15	ENSG00000119321.9	ENSP00000238256.3	23.2548	3657
	YYAEVETRI	9	0.0558	EXOC2	ENSG00000112685.14	ENSP00000230449.4	16.9769	2772
	PYNPILGETF	10	0.0268	OSBPL8	ENSG00000091039.17	ENSP00000261183.3	22.4649	2667
	ESVGGRVAER	10	53.75	LIMA1	ENSG00000050405.13	ENSP00000448779.1	44.401	1800
	KQQKLWHLF	9	0.172	C16orf72	ENSG00000182831.12	ENSP00000331720.7	24.6552	825
	DVITDSPTHKR	11	28.75	C16orf72	ENSG00000182831.12	ENSP00000331720.7	24.6552	825
	DLIGQDLNSR	10	42.5	FBRS	ENSG00000156860.15	ENSP00000348489.5	34.9042	2940
	VYVKHNISF	9	0.0059	AP3M2	ENSG00000070718.12	ENSP00000428787.1	20.4	1254
	QQRLVSELI	9	5.8896	ARHGEF40	ENSG00000165801.10	ENSP00000298694.4	52.3072	4557
	DYGEINQLL	9	0.2159	SESN1	ENSG00000080546.13	ENSP00000349061.7	33.1977	1476
	KYSEVFEAI	9	0.0179	CSNK2A1	ENSG00000101266.19	ENSP00000493931.1	39.6075	1062
	RYFKGPELL	9	0.01	CSNK2A1	ENSG00000101266.19	ENSP00000493931.1	39.6075	1062
	EVFDHMMKR	9	13.0631	USP9X	ENSG00000124486.13	ENSP00000367558.2	26.1251	7662
	EVFDHMMKRM	10	14.7556	USP9X	ENSG00000124486.13	ENSP00000367558.2	26.1251	7662
	AYSAKIALF	9	0.0062	DPYD	ENSG00000188641.13	ENSP00000359211.3	16.9398	3075
	IYAPPLPSL	9	0.0054	AKAP1	ENSG00000121057.13	ENSP00000337736.3	24.5819	2709
	EVIEQIENL	9	5.2494	NKTR	ENSG00000114857.18	ENSP00000232978.8	43.2379	4386
	TYQNDIALI	9	0.1291	CFI	ENSG00000205403.13	ENSP00000378131.3	116.824	1773
	GQWEVKKI	8	18.6053	SEC13	ENSG00000157020.18	ENSP00000312122.4	55.0049	966
	RYFKTPRKF	9	0.0066	CIZ1	ENSG00000148337.21	ENSP00000398011.1	92.9948	2460
	EVIDFSHGL	9	5.1162	ABHD17A	ENSG00000129968.15	ENSP00000292577.6	56.8248	930
	PYTKVEESF	9	0.0412	ALG12	ENSG00000182858.14	ENSP00000333813.5	18.5304	1464
	IYNKVTPTF	9	0.0011	SPRED1	ENSG00000166068.13	ENSP00000299084.4	17.464	1332
	IWISKLPHF	9	0.0086	TDRD7	ENSG00000196116.8	ENSP00000347444.4	16.9321	3294
	YYQSSVQYL	9	0.0083	DNAAF5	ENSG00000164818.16	ENSP00000384884.3	28.0039	840
	EQYRQVISV	9	8.4538	VPS11	ENSG00000160695.14	ENSP00000481126.1	58.0434	2823
	SVIEAVAHF	9	0.4722	UBR2	ENSG00000024048.10	ENSP00000361992.1	18.3645	5265
	RYTALQAFKF	10	0.0827	UBR2	ENSG00000024048.10	ENSP00000361992.1	18.3645	5265
	EVYEGVYTNH	10	21.7273	PTK2B	ENSG00000120899.18	ENSP00000391995.2	32.2673	2901
	TYIKSPPFF	9	0.002	ACO1	ENSG00000122729.19	ENSP00000309477.5	18.4259	2667
	SYSMIVNNL	9	0.0581	CACYBP	ENSG00000116161.17	ENSP00000356652.2	21.3304	684
	SQLQALHI	8	12.2778	ROCK2	ENSG00000134318.14	ENSP00000317985.6	16.2665	4164
	SFKQRSDLF	9	0.2681	ZNF394	ENSG00000160908.15	ENSP00000337363.6	21.5878	1683
	RYSDGLLRF	9	0.0053	LZTS1	ENSG00000061337.15	ENSP00000265801.6	26.8242	1788
	ETVEKFRQR	9	16.7636	COMMD10	ENSG00000145781.9	ENSP00000488332.1	21.9086	564
	RFLNDPGHLLW	11	0.1454	RPP21	ENSG00000241370.5	ENSP00000397778.2	35.0508	432
	RYVIIPTTF	9	0.0029	CAPN5	ENSG00000149260.18	ENSP00000498132.1	19.1322	1920
	QYQQIISRL	9	0.0279	PPP1R13L	ENSG00000104881.16	ENSP00000354218.4	61.1774	2484
	RYNPITKRI	9	0.0169	AOX1	ENSG00000138356.14	ENSP00000363832.2	16.2434	4014
	VYPPIRHHL	9	0.0075	VPS37A	ENSG00000155975.10	ENSP00000318629.4	18.9156	1191
	QYSDVNNRW	9	0.0627	SPTBN1	ENSG00000115306.16	ENSP00000349259.4	262	7092
	SYTSVKENF	9	0.0066	FAM120B	ENSG00000112584.13	ENSP00000417970.1	18.1381	2730
	AYFKDFHLL	9	0.0062	SLC13A1	ENSG00000081800.9	ENSP00000194130.2	15.8582	1785
	SVVGFLSQR	9	13.2613	DCAF5	ENSG00000139990.17	ENSP00000451845.1	41.7668	2823
	VYQHLFTRI	9	0.0176	AP5Z1	ENSG00000242802.9	ENSP00000497395.1	34.0116	1464
	KYVYVVTEL	9	0.0604	RPS6KA3	ENSG00000177189.14	ENSP00000368884.3	16.4127	2220
	AYTPFHAVL	9	0.0646	INTS14	ENSG00000138614.15	ENSP00000326379.2	22.7868	1554
	SYLENVDHF	9	0.0037	CAMTA2	ENSG00000108509.21	ENSP00000354828.5	45.2725	3603
	EAIGIISKM	9	7.1005	NCAPD2	ENSG00000010292.13	ENSP00000325017.5	25.562	4203
	DLGGLEALRQR	11	45	FLYWCH1	ENSG00000059122.16	ENSP00000344122.5	59.3812	1482
	ALPSKLPTF	9	0.071	TRIM25	ENSG00000121060.18	ENSP00000323889.4	29.379	1890
	KYHTHLLQF	9	0.0065	ABCD1	ENSG00000101986.12	ENSP00000218104.3	15.3189	2235
	TYDRVESLF	9	0.0432	EXT2	ENSG00000151348.14	ENSP00000342656.3	22.8402	2154
	FYHKYFNYL	9	0.055	EXT2	ENSG00000151348.14	ENSP00000342656.3	22.8402	2154
	RYGLVTNEI	9	0.1078	IFIH1	ENSG00000115267.8	ENSP00000497271.1	22.1162	3075
	ILGPPPPSF	9	0.1364	MATR3	ENSG00000015479.18	ENSP00000426030.1	68.8082	1527
	VYLPLTSHI	9	0.0047	SNX8	ENSG00000106266.11	ENSP00000222990.3	16.7636	1395
	AVIGYLSTR	9	9.8029	NOP9	ENSG00000196943.14	ENSP00000267425.3	15.2593	1908
	KYLVLANML	9	0.1245	COPS2	ENSG00000166200.15	ENSP00000373553.5	20.8952	1329
	TYVRWYTQL	9	0.0521	CLCC1	ENSG00000121940.15	ENSP00000358987.3	21.1724	1503
	KYHIVKQIF	9	0.0238	AC098582.1	ENSG00000287542.1	ENSP00000421021.2	14.349	3126
	NYITAALKL	9	0.1203	AC098582.1	ENSG00000287542.1	ENSP00000421021.2	14.349	3126
	AYVEKVEKL	9	0.0288	AMOTL1	ENSG00000166025.18	ENSP00000387739.2	22.4471	2868
	KYLEESTIRHF	11	0.0224	AMOTL1	ENSG00000166025.18	ENSP00000387739.2	22.4471	2868
	RYTPVGRSFF	10	0.0225	AGO4	ENSG00000134698.11	ENSP00000362306.3	17.2208	2583
	SYIDLLQRF	9	0.0013	WDR24	ENSG00000127580.17	ENSP00000293883.4	15.5853	2370
	HYVEKPSTF	9	0.0078	GMPPA	ENSG00000144591.18	ENSP00000363027.3	51.9585	1419
	EVMQAVARL	9	7.474	TCAF1	ENSG00000198420.10	ENSP00000419235.1	17.2022	2763
	EIYTGTSVAR	10	14.3556	LMTK2	ENSG00000164715.6	ENSP00000297293.5	14.1602	4509
	QYSPLLAAF	9	0.0084	BZW1	ENSG00000082153.18	ENSP00000394316.2	36.6358	1353
	YYEYNHDLF	9	0.0995	SAV1	ENSG00000151748.14	ENSP00000324729.4	17.7439	1149
	VYSDYLQTI	9	0.0057	PCED1B	ENSG00000179715.13	ENSP00000446688.1	16.2614	1296
	AYAENIALL	9	0.0387	PIK3R4	ENSG00000196455.8	ENSP00000349205.3	15.3935	4074
	MLLVGKDGNV	10	56.6667	CCDC80	ENSG00000091986.15	ENSP00000206423.3	18.4678	2850
	YWMHVQNTF	9	0.013	KLHL24	ENSG00000114796.16	ENSP00000395012.1	19.2954	1800
	KYLTEGLLQF	10	0.011	NFE2L1	ENSG00000082641.16	ENSP00000355190.3	108.924	2283
	AVIDQGLITR	10	21.2273	C11orf98	ENSG00000278615.4	ENSP00000432523.1	17.2714	369
	NYSNIRFQF	9	0.0096	MTMR6	ENSG00000139505.11	ENSP00000371221.5	14.1382	1863
	RYSEYAEEF	9	0.0054	MTMR6	ENSG00000139505.11	ENSP00000371221.5	14.1382	1863
	PYQSQIAVF	9	0.0263	RAD17	ENSG00000152942.19	ENSP00000350725.2	20.044	1515
	EYMEHVYLI	9	0.0119	OSBPL2	ENSG00000130703.16	ENSP00000494549.1	39.1638	1440
	MVVGRGLLGR	10	41.5	HAGH	ENSG00000063854.13	ENSP00000380514.3	62.5863	924
	RYTDRDFYF	9	0.0094	AL022312.1	ENSG00000285025.1	ENSP00000490747.1	13.8695	210
	AYTLLLHTW	9	0.0151	DOCK2	ENSG00000134516.17	ENSP00000429283.2	44.2442	5490
	RYQTQPVTL	9	0.0166	SVIL	ENSG00000197321.14	ENSP00000348128.4	49.6134	6642
	QYNPKFQTL	9	0.0043	YY1AP1	ENSG00000163374.19	ENSP00000357314.2	53.6604	2250
	FYIRRVHNL	9	0.0262	NUP205	ENSG00000155561.15	ENSP00000285968.6	17.6165	6036
	SYLIIHQRI	9	0.021	ZNF397	ENSG00000186812.13	ENSP00000331577.6	19.127	1602
	SYLTSASSL	9	0.176	UBR5	ENSG00000104517.13	ENSP00000429084.1	38.4233	8397
	VYSQIPAAVKL	11	0.1193	UBR5	ENSG00000104517.13	ENSP00000429084.1	38.4233	8397
	AYGGAFYAF	9	0.0102	L3HYPDH	ENSG00000126790.12	ENSP00000247194.4	46.0991	1062
	TYQSITERI	9	0.0213	EXOC4	ENSG00000131558.15	ENSP00000253861.4	22.8219	2922
	KYVSGEFRF	9	0.0074	RIOK1	ENSG00000124784.9	ENSP00000369162.2	15.6276	1704
	AYLSKAMEI	9	0.086	RIOK1	ENSG00000124784.9	ENSP00000369162.2	15.6276	1704
	ELKQLAAAR	9	38.3333	SPTAN1	ENSG00000197694.15	ENSP00000487444.1	112.348	7494
	EVIEKFDYV	9	9.233	PMM1	ENSG00000100417.12	ENSP00000216259.7	91.1114	786
	ETVGTGIMGR	10	47	INPP5B	ENSG00000204084.13	ENSP00000362118.1	19.3817	2247
	VYYPVRHHL	9	0.005	TRRAP	ENSG00000196367.13	ENSP00000403708.3	19.9428	11544
	RYFENPQVI	9	0.0138	TRRAP	ENSG00000196367.13	ENSP00000403708.3	19.9428	11544
	RYLVISEKL	9	0.0254	LRRC42	ENSG00000116212.15	ENSP00000360421.3	21.5955	1284
	KYFEKQFEL	9	0.0092	TATDN1	ENSG00000147687.19	ENSP00000430274.1	29.2333	966
	SYQKLLFKF	9	0.0027	RB1CC1	ENSG00000023287.13	ENSP00000396067.2	14.7798	4773
	EQYYAMKI	8	19.0968	PRKACB	ENSG00000142875.19	ENSP00000479339.1	25.8379	1014
	AYINRASLL	9	0.1419	COPS4	ENSG00000138663.9	ENSP00000424655.1	28.221	1260
	NYQNVVHKL	9	0.0081	ZMYM4	ENSG00000146463.11	ENSP00000322915.6	16.8199	4644
	FYQPISHQW	9	0.0018	ADAMTSL3	ENSG00000156218.13	ENSP00000286744.5	15.9428	5073
	KYFEVPSVL	9	0.0163	ACTR10	ENSG00000131966.14	ENSP00000254286.4	37.4383	1251
	ETAFGYKGL	9	15.4783	HAT1	ENSG00000128708.13	ENSP00000264108.4	30.9652	1257
	EYLADLYHF	9	0.0065	SH3BP1	ENSG00000100092.23	ENSP00000497104.1	24.1442	2103
	IFTNTVARF	9	0.0604	AKAP11	ENSG00000023516.9	ENSP00000025301.2	12.9882	5703
	DYAELLQHF	9	0.0174	VAC14	ENSG00000103043.15	ENSP00000439284.2	34.6001	642
	RYIRDAHTF	9	0.0026	ARHGAP35	ENSG00000160007.18	ENSP00000385720.2	16.7074	4497
	IYHPNVDKL	9	0.0167	UBE2N	ENSG00000177889.10	ENSP00000316176.2	17.5673	456
	RYLDEINLL	9	0.009	GNA15	ENSG00000060558.3	ENSP00000262958.2	12.9162	1122
	RYNPRTNQW	9	0.0172	KLHL20	ENSG00000076321.11	ENSP00000209884.4	15.8218	1827
	PYVNNVPHL	9	0.0854	MARS	ENSG00000166986.15	ENSP00000446168.2	70.9694	1638
	DYAYLREHF	9	0.1404	ZNF598	ENSG00000167962.14	ENSP00000455308.2	22.2944	2712
	IYQFIMDRF	9	0.0122	FOXC2	ENSG00000176692.8	ENSP00000497759.1	12.7405	1503
	KYISKPENL	9	0.0178	CAB39	ENSG00000135932.11	ENSP00000258418.5	15.7242	1023
	KYAQWEESL	9	0.1067	CRNKL1	ENSG00000101343.14	ENSP00000440733.1	15.5972	2061
	RFEEKHAYF	9	0.1403	CRNKL1	ENSG00000101343.14	ENSP00000440733.1	15.5972	2061
	LYLGRAEEF	9	0.0144	CHPF2	ENSG00000033100.16	ENSP00000035307.2	17.4161	2316
	TYLNYVVHL	9	0.0154	ZNF292	ENSG00000188994.13	ENSP00000342847.4	15.6742	8154
	VYSFVTPTF	9	0.0016	PLXNA3	ENSG00000130827.6	ENSP00000358696.3	23.5138	5613
	VYVDLGGSHVF	11	0.0196	BMS1	ENSG00000165733.8	ENSP00000363642.4	12.51	3846
	YATHPFKF	8	0.3811	NCOA7	ENSG00000111912.20	ENSP00000357341.3	33.6138	2826
	AYATHPFKF	9	0.0033	NCOA7	ENSG00000111912.20	ENSP00000357341.3	33.6138	2826
	YYNINQVTL	9	0.03	NFIX	ENSG00000008441.16	ENSP00000353219.4	25.2529	1209
	VYPLMKEYF	9	0.012	TFIP11	ENSG00000100109.17	ENSP00000384421.1	25.6591	2511
	KYGIVQEF	8	0.079	SOGA1	ENSG00000149639.15	ENSP00000237536.4	13.0794	4983
	KYGIVQEFF	9	0.0093	SOGA1	ENSG00000149639.15	ENSP00000237536.4	13.0794	4983
	RYKQDVERF	9	0.0141	SMC5	ENSG00000198887.9	ENSP00000354957.5	16.7004	3303
	PYSEKMTVLF	10	0.0749	SMC5	ENSG00000198887.9	ENSP00000354957.5	16.7004	3303
	IYEETRGVL	9	1.1586	HIST2H4B	ENSG00000270276.2	ENSP00000482412.1	12.531	309
	IYEETRGVLKVF	12	0.8699	HIST2H4B	ENSG00000270276.2	ENSP00000482412.1	12.531	309
	YEETRGVLKVFL	12	30.8333	HIST2H4B	ENSG00000270276.2	ENSP00000482412.1	12.531	309
	DNIQGITKPAIR	12	70	HIST2H4B	ENSG00000270276.2	ENSP00000482412.1	12.531	309
	KYVKIFDNF	9	0.0045	ZNF195	ENSG00000005801.18	ENSP00000435828.1	19.3329	1830
	VYPSSLSKI	9	0.0257	CAND1	ENSG00000111530.13	ENSP00000442318.1	20.123	3690
	HYIERIQKL	9	0.0099	KANK1	ENSG00000107104.18	ENSP00000371730.3	42.9195	3582
	VYNTATNQWF	10	0.0599	HCFC1	ENSG00000172534.14	ENSP00000359001.4	20.4867	6240
	KYGQGFYLI	9	0.0105	LLGL2	ENSG00000073350.13	ENSP00000464397.1	64.2269	3057
	KYLINLETL	9	0.0319	JAK2	ENSG00000096968.13	ENSP00000371067.3	13.6693	3396
	YQRAFQHL	8	1.3761	PRKDC	ENSG00000253729.7	ENSP00000345182.4	20.4638	12291
	QSTRLPLI	8	18.3947	PRKDC	ENSG00000253729.7	ENSP00000345182.4	20.4638	12291
	LYQRAFQHL	9	0.016	PRKDC	ENSG00000253729.7	ENSP00000345182.4	20.4638	12291
	VYTPVLEHL	9	0.0038	PRKDC	ENSG00000253729.7	ENSP00000345182.4	20.4638	12291
	PYRLIFEKF	9	0.1154	PRKDC	ENSG00000253729.7	ENSP00000345182.4	20.4638	12291
	ESILLPRI	8	22.3684	SPG11	ENSG00000104133.15	ENSP00000445278.2	38.3629	6990
	SYASLQQNKW	10	0.1314	SPG11	ENSG00000104133.15	ENSP00000445278.2	38.3629	6990
	NYNEKIYEL	9	0.0292	UFD1	ENSG00000070010.19	ENSP00000263202.9	34.1453	921
	DYSSILQKF	9	0.0077	FNBP1	ENSG00000187239.17	ENSP00000407548.2	40.9077	1836
	AYHNSPAYL	9	0.1615	SMARCE1	ENSG00000073584.20	ENSP00000493649.1	59.74	345
	YYLNRTHML	9	0.0132	FARS2	ENSG00000145982.12	ENSP00000274680.3	16.9958	1353
	FYMDTSHLF	9	0.001	PRRC2C	ENSG00000117523.16	ENSP00000495867.1	53.1731	3270
	GYIESVQHI	9	0.0253	MGME1	ENSG00000125871.14	ENSP00000366939.5	28.616	1032
	EVVDLLLAR	9	25.8333	ANKHD1-EIF4EBP3	ENSG00000254996.5	ENSP00000432016.1	44.5171	7851
	EVVSLLLDR	9	43	ANKHD1-EIF4EBP3	ENSG00000254996.5	ENSP00000432016.1	44.5171	7851
	EVFANRFTQM	10	7.568	DENND5A	ENSG00000184014.8	ENSP00000328524.3	98.4735	3861
	TQPGTGWVQF	10	0.6774	NECAP2	ENSG00000157191.20	ENSP00000427620.1	57.0254	789
	HVFDRPYPLA	10	15.5362	CUEDC1	ENSG00000180891.13	ENSP00000462717.1	31.8244	1158
	RYGPIVDVY	9	0.1877	SRSF10	ENSG00000188529.14	ENSP00000344149.4	49.9509	783
	YYLTDIDRI	9	0.1415	GNA14	ENSG00000156049.7	ENSP00000365807.4	12.5824	1065
	HYSTLVHMF	9	0.0039	DNAH11	ENSG00000105877.18	ENSP00000475939.1	23.2296	13548
	KYIGNLDLL	9	0.0547	DNAH11	ENSG00000105877.18	ENSP00000475939.1	23.2296	13548
	AYGDIKERL	9	0.134	TBKBP1	ENSG00000198933.9	ENSP00000354777.3	15.1265	1845
	AYLEAHETF	9	0.0026	NUP107	ENSG00000111581.10	ENSP00000441448.1	19.2918	2688
	EVFDFRGMRL	10	8.8067	NCKAP1	ENSG00000061676.15	ENSP00000355348.3	18.7382	3384
	IYGYVAEQF	9	0.0035	SPCS1	ENSG00000114902.14	ENSP00000478310.2	42.8699	306
	RYPAIIYNI	9	0.0087	SLC35B1	ENSG00000121073.14	ENSP00000423323.1	45.9341	681
	TYLTSIPSI	9	0.0302	MCF2L	ENSG00000126217.21	ENSP00000397285.1	91.2979	3201
	VYAKLLHRY	9	0.1186	FBXO31	ENSG00000103264.18	ENSP00000310841.4	15.9393	1617
	FEYQVRSI	8	16.0545	DDX42	ENSG00000198231.13	ENSP00000352308.5	67.7368	2457
	SYVHYVFRL	9	0.0545	DOCK8	ENSG00000107099.15	ENSP00000371766.1	41.3524	4698
	NYIGLINRI	9	0.0555	EIF2AK2	ENSG00000055332.18	ENSP00000233057.4	13.32	1653
	SYLEKQVVTF	10	0.0074	TTC27	ENSG00000018699.13	ENSP00000313953.4	12.0386	2529
	NYKDLNGNVF	10	0.259	SSR1	ENSG00000124783.14	ENSP00000244763.4	15.0993	858
	RYLRVEHHF	9	0.0028	ACACB	ENSG00000076555.15	ENSP00000367079.3	23.5418	7374
	AYLEAYKEF	9	0.0072	ETNK1	ENSG00000139163.15	ENSP00000266517.3	15.6269	1356
	RYLEKSGVL	9	0.2609	MYCBP	ENSG00000214114.9	ENSP00000380702.2	13.1785	309
	EVWPHSTER	9	13.3694	LYSMD1	ENSG00000163155.12	ENSP00000357904.5	11.8464	681
	KYPDIISRI	9	0.0067	LIG1	ENSG00000105486.14	ENSP00000471836.1	27.6553	2403
	RYSPVLSRF	9	0.0012	COG1	ENSG00000166685.12	ENSP00000400111.3	33.8088	2886
	QYNPHVHQL	9	0.0061	DLG5	ENSG00000151208.17	ENSP00000394797.1	18.6025	2640
	SQRFTVQI	8	14.4444	TAF9B	ENSG00000187325.5	ENSP00000339917.5	11.6086	753
	VYMNRVKEI	9	0.0801	C1D	ENSG00000197223.11	ENSP00000386468.3	22.2813	423
	KYAELRDTI	9	0.093	MYO6	ENSG00000196586.15	ENSP00000358992.1	18.4235	3759
	PLPKETWKF	9	0.2212	AOAH	ENSG00000136250.11	ENSP00000479664.1	47.4446	2064
	VYMNVMTRL	9	0.0185	PPP2R3A	ENSG00000073711.11	ENSP00000264977.3	12.6042	3450
	LFIATSQKF	9	0.0541	NCAPH2	ENSG00000025770.19	ENSP00000410088.2	46.8192	1815
	SYTRLFSNF	9	0.0087	UBP1	ENSG00000153560.12	ENSP00000283629.3	27.6216	1620
	EVISKTPTL	9	2.3082	CREBRF	ENSG00000164463.12	ENSP00000296953.2	12.8829	1917
	QYVVDLTSF	9	0.0385	NTPCR	ENSG00000135778.12	ENSP00000355587.4	26.7834	570
	VMYRVIQV	8	13.3514	USF1	ENSG00000158773.14	ENSP00000435005.1	123.528	651
	EVLQGGSQR	9	32.2	USF1	ENSG00000158773.14	ENSP00000435005.1	123.528	651
	RYLELISSI	9	0.0205	IFT122	ENSG00000163913.11	ENSP00000425536.1	36.0143	3702
	SYNPITHQL	9	0.0025	IFT122	ENSG00000163913.11	ENSP00000425536.1	36.0143	3702
	TMLGKFYHF	9	0.0873	IFT122	ENSG00000163913.11	ENSP00000425536.1	36.0143	3702
	PWPKVLKI	8	1.6966	EPB41	ENSG00000159023.21	ENSP00000497875.1	27.4343	1626
	KYQPRIAVF	9	0.0027	TDG	ENSG00000139372.15	ENSP00000376611.3	17.9039	1230
	YYAKEIHKF	9	0.0007	TGFB3	ENSG00000119699.7	ENSP00000238682.3	22.8097	1236
	IYVPSSYHL	9	0.0039	SLF2	ENSG00000119906.13	ENSP00000238961.3	19.1759	3519
	KYQIINEEF	9	0.0066	HPS3	ENSG00000163755.8	ENSP00000296051.2	42.1076	3012
	QYLPSPPLL	9	0.0066	KCNJ5	ENSG00000120457.12	ENSP00000433295.1	11.4592	1257
	NYIMKIHNF	9	0.0043	ADNP	ENSG00000101126.17	ENSP00000495540.1	14.9863	2622
	VYPEEHSRW	9	0.0249	RSRP1	ENSG00000117616.18	ENSP00000391510.3	71.3047	726
	SYGDILHVI	9	0.0092	DLG3	ENSG00000082458.12	ENSP00000441393.1	13.022	1098
	IYNKIKQII	9	0.0481	DLG3	ENSG00000082458.12	ENSP00000441393.1	13.022	1098
	KYIDQKFVL	9	0.0265	PPP2R5D	ENSG00000112640.15	ENSP00000417963.1	16.9567	1806
	NYAQVLDKF	9	0.0094	ASAP1	ENSG00000153317.15	ENSP00000350297.2	29.989	3366
	TYDSVTDKF	9	0.0408	USP34	ENSG00000115464.14	ENSP00000381577.2	21.7315	10638
	KYIKDDFRF	9	0.0068	RIOK3	ENSG00000101782.15	ENSP00000462548.1	34.876	1548
	LYQDQILEKF	10	0.0214	TUBE1	ENSG00000074935.14	ENSP00000474458.1	21.7914	660
	YYLNDLDRI	9	0.1787	GNAI1	ENSG00000127955.17	ENSP00000343027.3	18.1544	1062
	RYDSVINRL	9	0.0451	PCF11	ENSG00000165494.11	ENSP00000298281.4	54.1134	4665
	DVIERVIQY	9	5.7231	NIPBL	ENSG00000164190.19	ENSP00000282516.8	17.201	8412
	EVPSFTMGR	9	13.1892	PRKRIP1	ENSG00000128563.13	ENSP00000419270.1	51.5136	552
	RFKNKAYLL	9	0.2653	DICER1	ENSG00000100697.14	ENSP00000376783.1	14.315	5766
	GVISMPVAAR	10	41.5	FP565260.6	ENSG00000280433.1	ENSP00000485615.1	11.0972	609
	EVAEKIWSNR	10	27.1	ARAP3	ENSG00000120318.16	ENSP00000421468.1	48.8574	3579
	RYASINAHL	9	0.0369	CSNK1A1	ENSG00000113712.18	ENSP00000499757.1	33.4716	975
	HYMPPPYASL	10	0.0343	RNF111	ENSG00000157450.15	ENSP00000453015.1	15.265	3009
	IYTNLNQKI	9	0.0304	EXOC6B	ENSG00000144036.15	ENSP00000272427.6	12.1553	2433
	SVYDGEEHGR	10	12.875	EXOC6B	ENSG00000144036.15	ENSP00000272427.6	12.1553	2433
	TYLPQVSHYRF	11	0.0111	EXOC6B	ENSG00000144036.15	ENSP00000272427.6	12.1553	2433
	VYPVITARL	9	0.0206	ZNF106	ENSG00000103994.17	ENSP00000263805.4	14.4143	5649
	HYNSHYEKF	9	0.0073	ASTN2	ENSG00000148219.16	ENSP00000363098.3	12.1532	3186
	VYVERAEVL	9	0.0898	BRAP	ENSG00000089234.16	ENSP00000403524.3	10.8629	1776
	VYLHDFQRF	9	0.0021	PLCG2	ENSG00000197943.10	ENSP00000482457.1	19.2724	3795
	DLISEDVQRR	10	45	ARHGEF1	ENSG00000076928.17	ENSP00000367394.3	200.991	2844
	TYAQRTQLF	9	0.0047	MKLN1	ENSG00000128585.18	ENSP00000398094.2	22.6815	1929
	KYITDWQNVF	10	0.0204	PDCD6	ENSG00000249915.8	ENSP00000423815.1	112.196	567
	AYVEKVERL	9	0.0429	AMOTL2	ENSG00000114019.14	ENSP00000424765.1	38.82	2511
	KYLEERAMRQF	11	0.0864	AMOTL2	ENSG00000114019.14	ENSP00000424765.1	38.82	2511
	IYTKIMDLI	9	0.0965	DPY19L1	ENSG00000173852.14	ENSP00000490722.1	11.9851	2244
	SYSQSSNLF	9	0.0098	ZNF24	ENSG00000172466.16	ENSP00000261332.5	23.0449	1104
	ETAEQGLLNR	10	40	ZFX	ENSG00000005889.15	ENSP00000368475.1	16.6368	2415
	AYNPMARDLF	10	0.0647	MTOR	ENSG00000198793.12	ENSP00000354558.4	27.1187	7647
	IYADNQVMHF	10	0.005	POLE	ENSG00000177084.16	ENSP00000322570.5	18.4965	6858
	VYTYIQSRF	9	0.0084	DYRK2	ENSG00000127334.10	ENSP00000342105.3	13.7265	1803
	SYPDNFLHI	9	0.009	ATG5	ENSG00000057663.16	ENSP00000358072.3	17.8972	825
	KYMSVIAEL	9	0.0139	ATPAF1	ENSG00000123472.12	ENSP00000460964.1	17.7402	1053
	VYAVIPAEKF	10	0.0179	ATPAF1	ENSG00000123472.12	ENSP00000460964.1	17.7402	1053
	QYEKLFHKW	9	0.0203	ORC2	ENSG00000115942.9	ENSP00000234296.2	18.9456	1731
	MYINEVERL	9	0.0286	PTPN14	ENSG00000152104.12	ENSP00000355923.4	11.3996	3561
	RYLHSHHFL	9	0.0123	VIRMA	ENSG00000164944.12	ENSP00000297591.5	20.62	5436
	EVVELPVTER	10	37	TBC1D10A	ENSG00000099992.15	ENSP00000215790.7	23.1041	1524
	LYSEVDVHF	9	0.0052	POGZ	ENSG00000143442.22	ENSP00000431259.1	36.8635	4044
	IYQRHVYNL	9	0.0095	TMEM209	ENSG00000146842.17	ENSP00000380747.2	10.6815	1683
	PYNHQHEYF	9	0.0658	FADS2	ENSG00000134824.14	ENSP00000431091.1	24.9513	1158
	EYRKVFENF	9	0.0584	IGF1R	ENSG00000140443.15	ENSP00000496919.1	30.8075	4098
	VYNSEYYHF	9	0.0011	PTK7	ENSG00000112655.16	ENSP00000418754.1	14.6831	3234
	TYLEKAVEV	9	0.2187	ATM	ENSG00000149311.18	ENSP00000278616.4	39.2426	9168
	KYSSGFRNI	9	0.0808	ATM	ENSG00000149311.18	ENSP00000278616.4	39.2426	9168
	VYTSVVEEL	9	0.0209	MAN2B2	ENSG00000013288.8	ENSP00000285599.3	20.7049	3027
	YIKQIKTF	8	0.4863	RBL2	ENSG00000103479.16	ENSP00000262133.6	111.521	3417
	IYIKQIKTF	9	0.0027	RBL2	ENSG00000103479.16	ENSP00000262133.6	111.521	3417
	EVADRLFSSF	10	4.4254	TAPT1	ENSG00000169762.17	ENSP00000385347.2	18.1017	1701
	VQPSLFYHL	9	0.2026	MAP3K6	ENSG00000142733.17	ENSP00000363152.2	54.2809	3840
	EVIDVVRTM	9	3.9045	TAF1	ENSG00000147133.15	ENSP00000276072.3	19.819	5679
	DYMKTTSNF	9	0.0203	NEMF	ENSG00000165525.18	ENSP00000298310.5	18.3487	3228
	TYDYNFHSF	9	0.0054	ASH1L	ENSG00000116539.13	ENSP00000376204.3	12.9404	8892
	FYIHEVQEL	9	0.0347	HERC4	ENSG00000148634.15	ENSP00000362804.4	22.9601	3147
	RYPQSIFSTF	10	0.0036	SBF2	ENSG00000133812.15	ENSP00000256190.8	26.709	5547
	RYALIMHKL	9	0.0091	ZBTB11	ENSG00000066422.4	ENSP00000326200.4	11.157	3159
	TYLTNHLRL	9	0.0482	ZNF697	ENSG00000143067.5	ENSP00000396857.2	9.49158	1635
	VYTTTRSHL	9	0.2157	CLPTM1L	ENSG00000049656.14	ENSP00000313854.5	143.507	1614
	PYMAKFVVF	9	0.0179	ANK3	ENSG00000151150.22	ENSP00000362933.2	21.662	5583
	TVISRVIGR	9	15.8406	ANKRD17	ENSG00000132466.18	ENSP00000427151.2	26.8471	7470
	SYLTIHHRI	9	0.0074	ZNF12	ENSG00000164631.19	ENSP00000385939.1	15.2149	2091
	RYMDLAENARF	11	0.0206	SPECC1L	ENSG00000100014.20	ENSP00000499052.1	12.9019	3408
	KYSNMEQSLF	10	0.0586	AQR	ENSG00000021776.11	ENSP00000156471.5	12.7145	4455
	IYPQVLHSL	9	0.0045	AC124319.1	ENSG00000173821.19	ENSP00000464087.1	156.074	15621
	ETASKTLSR	9	15.2754	AC124319.1	ENSG00000173821.19	ENSP00000464087.1	156.074	15621
	DLAPFSLRKR	10	29.2857	AC124319.1	ENSG00000173821.19	ENSP00000464087.1	156.074	15621
	KYSVINEINKI	11	0.3989	AC124319.1	ENSG00000173821.19	ENSP00000464087.1	156.074	15621
	KYMEDVTQI	9	0.0173	PPM1D	ENSG00000170836.11	ENSP00000306682.2	11.0517	1815
	HYHPIVQRF	9	0.0015	NOC3L	ENSG00000173145.11	ENSP00000360412.3	10.8821	2400
	TYTSNLVRL	9	0.0535	DNAJC16	ENSG00000116138.13	ENSP00000480224.1	12.0726	1410
	AQRLMQLI	8	19.2581	MED12	ENSG00000184634.16	ENSP00000333125.7	27.6972	6081
	EYMIQFNRL	9	0.0961	HELZ2	ENSG00000130589.16	ENSP00000393257.2	14.7365	6240
	VYTSGVYHI	9	0.0076	TNS2	ENSG00000111077.17	ENSP00000449361.1	204.608	4032
	PYFNAPVYL	9	0.0836	GAR1	ENSG00000109534.17	ENSP00000378127.3	26.6321	651
	GQFLVRII	8	22.9474	GUCY1B1	ENSG00000061918.13	ENSP00000420842.1	40.1654	1758
	MYGFVNHAL	9	0.1536	GUCY1B1	ENSG00000061918.13	ENSP00000420842.1	40.1654	1758
	VYPNSFFRY	9	0.0928	MORN1	ENSG00000116151.14	ENSP00000367792.3	16.4737	1491
	TYLEKFQNL	9	0.0057	CLUAP1	ENSG00000103351.13	ENSP00000460850.1	18.6827	1239
	EYNSALPLL	9	0.1042	GTF3C3	ENSG00000119041.11	ENSP00000263956.3	22.3555	2658
	VYTDFAFRI	9	0.0366	NOL9	ENSG00000162408.11	ENSP00000366934.5	11.5989	2106
	RYLEKNVKL	9	0.0248	TGS1	ENSG00000137574.10	ENSP00000260129.5	9.89095	2559
	YYSAVTPHL	9	0.0111	PTBP2	ENSG00000117569.18	ENSP00000359216.1	16.5811	1611
	TYISAIRERF	10	0.0194	NXF1	ENSG00000162231.14	ENSP00000294172.2	101.709	1857
	RYLEAALRL	9	0.0225	P3H4	ENSG00000141696.13	ENSP00000347649.2	23.2162	1311
	SQYLTRITI	9	2.3817	ANAPC1	ENSG00000153107.13	ENSP00000339109.3	13.7334	5832
	VYSEAARVLQF	11	0.021	GALK2	ENSG00000156958.15	ENSP00000453133.1	18.8909	1302
	RYKFHNSRW	9	0.2913	TBX3	ENSG00000135111.16	ENSP00000257567.2	11.8804	2169
	KYLHPPTHL	9	0.0187	MBNL2	ENSG00000139793.18	ENSP00000432422.1	24.8049	765
	NYTDIKDYL	9	0.245	NUDT12	ENSG00000112874.10	ENSP00000230792.2	11.1521	1386
	SFYKIRTI	8	1.685	NEK9	ENSG00000119638.13	ENSP00000238616.5	47.3985	2937
	RYQEVIQEL	9	0.0036	ZFYVE26	ENSG00000072121.16	ENSP00000251119.5	14.1593	7617
	RYHLVQQLF	9	0.0035	FANCF	ENSG00000183161.5	ENSP00000330875.3	8.92971	1122
	AMVRVISV	8	30.1667	EDC4	ENSG00000038358.15	ENSP00000351811.5	43.0215	4203
	KYPSDLPYM	9	0.0753	ERG	ENSG00000157554.19	ENSP00000288319.7	14.1316	1437
	RFEEAHFTF	9	0.0219	PIAS3	ENSG00000131788.16	ENSP00000376765.2	39.4875	1884
	FYTVIPHNF	9	0.0028	PARP3	ENSG00000041880.14	ENSP00000395951.2	27.5324	1599
	NYSPYVNYF	9	0.0028	DPY19L4	ENSG00000156162.16	ENSP00000389630.2	12.1474	2169
	VYPGDPLRF	9	0.0068	TSEN34	ENSG00000170892.12	ENSP00000379667.1	25.3897	930
	TYVSGTLRF	9	0.0075	CEPT1	ENSG00000134255.14	ENSP00000477632.1	20.4489	840
	RYAVIGADL	9	0.4147	LCMT1	ENSG00000205629.12	ENSP00000382021.3	31.7142	1002
	RQYLAINQI	9	2.0411	ITPR2	ENSG00000123104.12	ENSP00000370744.3	9.24605	8103
	TYPQLEGFKF	10	0.0214	WDFY4	ENSG00000128815.19	ENSP00000320563.5	12.4018	9552
	KYVKGLISI	9	0.0479	WDR35	ENSG00000118965.14	ENSP00000281405.4	9.52498	3510
	KYKEAAHLL	9	0.011	KLC2	ENSG00000174996.11	ENSP00000377631.2	22.4607	1866
	VYENVSHFL	9	0.0503	SLC25A32	ENSG00000164933.12	ENSP00000297578.4	10.0442	945
	SMPDVLKI	8	3.5362	TASOR	ENSG00000163946.13	ENSP00000399410.2	19.1994	3699
	RYIFAKNLF	9	0.0116	DGUOK	ENSG00000114956.20	ENSP00000264093.4	42.0132	831
	EVQDLHLAQR	10	36	MBOAT7	ENSG00000125505.17	ENSP00000375634.1	33.2991	1032
	KYRQKFNTL	9	0.0859	ITSN2	ENSG00000198399.14	ENSP00000479408.1	31.39	5040
	NYLTKIYGL	9	0.1445	PODN	ENSG00000174348.13	ENSP00000308315.5	15.7952	1983
	KYFSQASSL	9	0.0975	ZNF226	ENSG00000167380.16	ENSP00000465121.1	21.2832	2409
	EVMLRVKEM	9	11.2446	CDYL2	ENSG00000166446.15	ENSP00000476295.1	8.39832	1518
	EVIRTLPSL	9	4.4804	INPP5D	ENSG00000168918.14	ENSP00000405338.2	60.0469	3567
	RYQFIEEAF	9	0.0253	TRIM33	ENSG00000197323.12	ENSP00000351250.2	14.2497	3381
	RYPVGRFPSL	10	0.1852	FEM1A	ENSG00000141965.4	ENSP00000269856.3	8.29481	2007
	FWRGGQYENF	10	0.5601	ZC3H18	ENSG00000158545.15	ENSP00000416951.2	29.8103	2931
	IYSTKLYRF	9	0.0022	BTBD10	ENSG00000148925.10	ENSP00000435257.1	20.9369	1281
	KYSDVKNLI	9	0.0247	ZFAT	ENSG00000066827.16	ENSP00000428483.1	12.7764	3693
	SYQKVMALW	9	0.0167	MACF1	ENSG00000127603.26	ENSP00000362016.2	70.8579	13302
	KYPLLISRI	9	0.0231	ARHGEF2	ENSG00000116584.18	ENSP00000354837.4	92.6561	2958
	IYPSDSFRQSL	11	0.216	ARHGEF2	ENSG00000116584.18	ENSP00000354837.4	92.6561	2958
	YYEKLHTYF	9	0.0121	ITGB4	ENSG00000132470.14	ENSP00000400217.2	14.2763	5415
	EYLERAPEL	9	0.1951	XRN1	ENSG00000114127.10	ENSP00000264951.4	12.7208	5118
	IMPSSSHLF	9	0.0176	XRN1	ENSG00000114127.10	ENSP00000264951.4	12.7208	5118
	TYVTILPEL	9	0.0485	XRN1	ENSG00000114127.10	ENSP00000264951.4	12.7208	5118
	TYPAELNNI	9	0.0939	AHR	ENSG00000106546.14	ENSP00000242057.4	8.79719	2544
	RYGIHPAKF	9	0.0094	VWA8	ENSG00000102763.18	ENSP00000368612.3	8.7798	5715
	PYADQVFRI	9	0.0718	HELZ	ENSG00000198265.12	ENSP00000351524.5	16.256	5826
	YYPNPPLVL	9	0.0318	NT5DC1	ENSG00000178425.14	ENSP00000326858.3	10.5594	1365
	IYNFPIHAF	9	0.0042	MAK16	ENSG00000198042.11	ENSP00000353246.5	8.5947	900
	HYKPTPLYF	9	0.0037	SMC4	ENSG00000113810.16	ENSP00000349961.3	19.8794	3864
	VYLDKFIRL	9	0.0061	GNL3L	ENSG00000130119.16	ENSP00000354091.2	8.41357	1746
	KYLESVKPF	9	0.0194	CROT	ENSG00000005469.11	ENSP00000331981.3	10.5717	1836
	LYSDIGHLL	9	0.0129	SESN3	ENSG00000149212.11	ENSP00000441927.1	8.37647	1476
	ETIGRLLQL	9	3.7222	DEPDC7	ENSG00000121690.11	ENSP00000308971.3	15.2965	1506
	SYIHYVFRL	9	0.0262	DOCK7	ENSG00000116641.17	ENSP00000340742.5	16.3399	6327
	DVIGNEILRR	10	48	CLIP3	ENSG00000105270.15	ENSP00000353732.3	8.47075	1641
	SYVWRTYHL	9	0.032	SNRNP25	ENSG00000161981.10	ENSP00000372482.3	23.4197	396
	KYFLKPEVL	9	0.0347	NCEH1	ENSG00000144959.10	ENSP00000442464.1	23.3104	1344
	VYVDKVEKM	9	0.0346	AMOT	ENSG00000126016.15	ENSP00000361027.3	13.5542	3252
	KYLEENVMRHF	11	0.0369	AMOT	ENSG00000126016.15	ENSP00000361027.3	13.5542	3252
	TQYKFRLTA	9	14.3	FNDC3B	ENSG00000075420.13	ENSP00000338523.4	22.9819	3612
	QYMERLQLL	9	0.0112	MTX1	ENSG00000173171.14	ENSP00000357360.3	22.7613	1398
	NYVEVTRKW	9	0.0602	MTX1	ENSG00000173171.14	ENSP00000357360.3	22.7613	1398
	EYAKIEETM	9	0.2458	CADPS2	ENSG00000081803.16	ENSP00000400401.2	11.305	3765
	YYSHLEGARF	10	0.097	URB1	ENSG00000142207.7	ENSP00000372199.3	8.05841	6813
	TYITSVSRL	9	0.0426	OSGIN2	ENSG00000164823.11	ENSP00000297438.2	9.85624	1515
	KYNIFRSTF	9	0.024	ZNF181	ENSG00000197841.15	ENSP00000419435.1	12.2019	1710
	KYKDAANLL	9	0.0484	KLC1	ENSG00000126214.21	ENSP00000412693.4	99.9555	1647
	RYTLQASTF	9	0.0214	CUL1	ENSG00000055130.17	ENSP00000499276.1	37.6053	2277
	EVAEHVQYM	9	5.5985	GMNN	ENSG00000112312.10	ENSP00000230056.3	11.4745	627
	HGMTLKSV	8	38.6667	CDC73	ENSG00000134371.13	ENSP00000356405.3	8.18804	1593
	DIISQQLVER	10	49	MPV17	ENSG00000115204.15	ENSP00000385175.1	97.8898	339
	DVHNFPGTSR	10	24.8571	KPTN	ENSG00000118162.14	ENSP00000337850.2	11.117	1308
	KYGALVNNF	9	0.0052	NSUN4	ENSG00000117481.10	ENSP00000471937.1	12.1975	453
	SYGSVFKAI	9	0.1405	STK3	ENSG00000104375.17	ENSP00000482260.1	14.1389	1140
	VYGTTYQF	8	0.0623	TXNDC16	ENSG00000087301.9	ENSP00000281741.4	8.00283	2475
	SYIDVAVKL	9	0.017	TXNDC16	ENSG00000087301.9	ENSP00000281741.4	8.00283	2475
	RYLIVHQQI	9	0.0117	ZNF432	ENSG00000256087.7	ENSP00000221315.4	9.68978	1956
	YYDPHQATF	9	0.0021	PCNX1	ENSG00000100731.15	ENSP00000304192.2	15.6985	7023
	NYSRNFSSF	9	0.0183	PDZD2	ENSG00000133401.16	ENSP00000402033.1	26.0976	8517
	KYPVLFQRI	9	0.0107	AKAP13	ENSG00000170776.21	ENSP00000378018.3	38.4078	4302
	IYQREWQRF	9	0.0043	ACTR8	ENSG00000113812.14	ENSP00000336842.3	11.287	1872
	HQFRMLVV	8	22.4211	UVSSA	ENSG00000163945.16	ENSP00000421741.1	39.796	2127
	NYATRIVTL	9	0.0542	BIRC6	ENSG00000115760.14	ENSP00000393596.2	35.8556	14571
	VFKPISSTW	9	0.0396	BIRC6	ENSG00000115760.14	ENSP00000393596.2	35.8556	14571
	DVKDYLRNM	9	8.3678	CCPG1	ENSG00000260916.7	ENSP00000311656.6	14.6803	2271
	TYGPSFPAF	9	0.0025	RALGAPB	ENSG00000170471.15	ENSP00000262879.6	12.7832	4482
	RYPDNLKHL	9	0.0512	CCDC59	ENSG00000133773.12	ENSP00000256151.7	30.0595	723
	RYPDNLKHLYL	11	0.1569	CCDC59	ENSG00000133773.12	ENSP00000256151.7	30.0595	723
	KYMLKANLI	9	0.0535	NAA15	ENSG00000164134.13	ENSP00000381920.1	16.9456	2595
	QYIDVSHVF	9	0.0019	RFX2	ENSG00000087903.13	ENSP00000306335.4	12.3952	2169
	AYALLLQHL	9	0.0246	SLC26A6	ENSG00000225697.13	ENSP00000401066.2	19.8615	2169
	EVIAYILER	9	22.2632	MED23	ENSG00000112282.18	ENSP00000346588.4	21.5299	4095
	YDTVFKHF	8	0.8126	SP140L	ENSG00000185404.16	ENSP00000395195.1	26.1434	1314
	VYDTVFKHF	9	0.0053	SP140L	ENSG00000185404.16	ENSP00000395195.1	26.1434	1314
	AYVGDLQTL	9	0.0679	ASB1	ENSG00000065802.12	ENSP00000264607.4	7.85162	1005
	KFVNKSYLL	9	0.1769	SHQ1	ENSG00000144736.14	ENSP00000315182.8	8.37199	1731
	RYIHKLYDL	9	0.0583	DOCK4	ENSG00000128512.22	ENSP00000499282.1	36.7508	2694
	MYIRYIHKL	9	0.0063	DOCK4	ENSG00000128512.22	ENSP00000499282.1	36.7508	2694
	KYGDMRVTM	9	0.1194	DOCK4	ENSG00000128512.22	ENSP00000499282.1	36.7508	2694
	RFIGATANF	9	0.0477	RNASEH2C	ENSG00000172922.9	ENSP00000308193.4	22.4207	492
	HYILHNSFF	9	0.0389	TIPARP	ENSG00000163659.13	ENSP00000420612.1	11.3888	1971
	VTSEDTRIK	9	45.5	DHX33	ENSG00000005100.13	ENSP00000225296.3	8.36773	2121
	YYLNEIQSF	9	0.0017	SPATC1L	ENSG00000160284.15	ENSP00000333869.6	10.4712	558
	SYDPDFNQL	9	0.0814	FTSJ1	ENSG00000068438.15	ENSP00000326948.2	22.954	987
	EVFMHVSTAY	10	9.4976	FAR1	ENSG00000197601.13	ENSP00000437111.1	24.181	1005
	AYSRVQYQF	9	0.0024	BCAR3	ENSG00000137936.18	ENSP00000359264.1	23.1079	2475
	VYAKVTHLF	9	0.0004	ANO4	ENSG00000151572.18	ENSP00000494481.1	7.50553	3363
	VYPERTPLL	9	0.0092	HLA-DOB	ENSG00000241106.8	ENSP00000496848.1	9.25921	819
	IYDTSTDRLLW	11	0.2313	ISG20	ENSG00000172183.15	ENSP00000306565.5	22.3256	543
	VYKPAQNSW	9	0.0224	KBTBD7	ENSG00000120696.8	ENSP00000368797.3	6.47069	2052
	EYIKFLRSI	9	0.1105	HDAC2	ENSG00000196591.12	ENSP00000357621.2	22.2783	1374
	IFTDVALKF	9	0.0213	GTF3C4	ENSG00000125484.12	ENSP00000361219.4	7.05351	2466
	KYADLSHNRL	10	0.1365	RARS	ENSG00000113643.9	ENSP00000231572.3	35.5163	1980
	KYPVEWAKF	9	0.0055	ZC2HC1A	ENSG00000104427.12	ENSP00000263849.3	7.4588	975
	VYNNNSSRF	9	0.0213	MYO10	ENSG00000145555.15	ENSP00000274203.10	10.6659	6207
	NYSLIDKHL	9	0.2876	ARHGAP10	ENSG00000071205.11	ENSP00000336923.3	18.7084	2358
	RYQALFHDF	9	0.0059	VCPIP1	ENSG00000175073.8	ENSP00000309031.4	6.35865	3666
	RYLNKAFHI	9	0.0183	NCAPD3	ENSG00000151503.12	ENSP00000433681.2	15.6457	4494
	EVTGFGVTR	9	23.125	KLC4	ENSG00000137171.15	ENSP00000418546.1	77.9694	135
	EAIMKVLQR	9	21.9091	SYTL2	ENSG00000137501.17	ENSP00000435238.1	35.0822	2730
	VYADKLLNI	9	0.0118	CTDSPL2	ENSG00000137770.14	ENSP00000260327.4	15.5132	1398
	NYIKDLNIL	9	0.1257	CTDSPL2	ENSG00000137770.14	ENSP00000260327.4	15.5132	1398
	DTITETDLR	9	43.5	RBM22	ENSG00000086589.12	ENSP00000199814.4	50.5456	1260
	YQFGEIRTI	9	1.318	RBM22	ENSG00000086589.12	ENSP00000199814.4	50.5456	1260
	LYGRHFNYL	9	0.1117	TENT4B	ENSG00000121274.12	ENSP00000455837.1	7.22112	1764
	SYARHFLDF	9	0.0206	ZADH2	ENSG00000180011.7	ENSP00000323678.3	22.6661	1131
	YYLLKNEQF	9	0.0044	EPG5	ENSG00000152223.15	ENSP00000282041.4	12.4983	7737
	SYTSVLSRL	9	0.0565	EPG5	ENSG00000152223.15	ENSP00000282041.4	12.4983	7737
	KYPHYFPLL	9	0.0063	AC006538.1	ENSG00000172009.15	ENSP00000304467.5	22.3214	2067
	TYVIYAHLL	9	0.0434	HECTD2	ENSG00000165338.16	ENSP00000298068.5	7.81027	2328
	GYSEHFVEF	9	0.0065	GMPR	ENSG00000137198.9	ENSP00000259727.4	6.21219	1035
	AWAPKPYHKF	10	0.028	TNIK	ENSG00000154310.17	ENSP00000399511.2	11.6711	4080
	NYSNVSIHL	9	0.0769	CCDC82	ENSG00000149231.14	ENSP00000498266.1	16.969	1563
	IYHKLKHFKF	10	0.0942	CCDC82	ENSG00000149231.14	ENSP00000498266.1	16.969	1563
	RYDPHLNRW	9	0.0184	KLHL26	ENSG00000167487.12	ENSP00000300976.3	6.39892	1845
	NYIPYLTKL	9	0.012	SAMD9	ENSG00000205413.8	ENSP00000369292.2	6.30272	4767
	KETFYKHSPEAF	12	1.2259	GALNT15	ENSG00000131386.19	ENSP00000344260.5	6.84902	1917
	SNQMLVPVI	9	10.3015	WDR3	ENSG00000065183.16	ENSP00000308179.4	6.82603	2829
	AYLNITKHL	9	0.0573	POLK	ENSG00000122008.15	ENSP00000423526.1	12.8534	1281
	SYPSAFSKL	9	0.0211	MARF1	ENSG00000166783.22	ENSP00000450309.1	45.9395	5226
	NYKSHHLQL	9	0.1715	CWF19L1	ENSG00000095485.18	ENSP00000326411.6	17.0716	1614
	RYLPHEELF	9	0.0027	ZNF45	ENSG00000124459.12	ENSP00000481895.1	16.1534	2046
	SYLTQHQRI	9	0.0377	ZNF264	ENSG00000083844.10	ENSP00000263095.5	8.19055	1881
	KYQHLKAEF	9	0.0187	EEA1	ENSG00000102189.16	ENSP00000317955.8	5.94112	4233
	VYVQELQKL	9	0.0133	EEA1	ENSG00000102189.16	ENSP00000317955.8	5.94112	4233
	QYGEVANLL	9	0.0729	VPS53	ENSG00000141252.20	ENSP00000401435.2	10.4034	2496
	EAFPSQGTKR	10	18	VPS53	ENSG00000141252.20	ENSP00000401435.2	10.4034	2496
	RYNHITATY	9	0.1472	SNRK	ENSG00000163788.14	ENSP00000296088.7	21.0945	2295
	RYNHITATYF	10	0.0305	SNRK	ENSG00000163788.14	ENSP00000296088.7	21.0945	2295
	VYATMPINSF	10	0.0113	ZNF148	ENSG00000163848.19	ENSP00000353863.4	10.8445	2382
	RYKGPGFEYF	10	0.0083	RPUSD2	ENSG00000166133.18	ENSP00000323288.7	10.759	1635
	KYITDVVKL	9	0.0227	UTP20	ENSG00000120800.5	ENSP00000261637.4	6.05609	8355
	SYLPISPTF	9	0.0007	SLC23A2	ENSG00000089057.15	ENSP00000344322.1	6.77712	1950
	QYMELFNKI	9	0.0087	MED20	ENSG00000124641.16	ENSP00000265350.4	7.93542	636
	VYNPVRAEW	9	0.0093	KBTBD6	ENSG00000165572.7	ENSP00000368799.1	5.64833	2022
	KYELDFSHF	9	0.0484	TLR2	ENSG00000137462.8	ENSP00000494425.1	9.94428	2352
	VYSIVPQSW	9	0.0078	LARP4	ENSG00000161813.22	ENSP00000293618.8	11.2458	1959
	KYLEETNSL	9	0.0234	L3MBTL3	ENSG00000198945.7	ENSP00000437185.1	6.8579	2265
	EAIGTLTAR	9	26.1	APBB3	ENSG00000113108.19	ENSP00000349177.2	42.9911	1473
	RYSVASFKF	9	0.0048	MYORG	ENSG00000164976.9	ENSP00000297625.8	5.5122	2142
	EYFRVPDSATF	11	0.065	VPS13B	ENSG00000132549.18	ENSP00000349685.2	18.4739	11991
	EYTLMRATF	9	0.1153	IRS2	ENSG00000185950.9	ENSP00000365016.3	5.45631	4014
	KYIEGVSDF	9	0.0087	IPP	ENSG00000197429.10	ENSP00000379739.3	8.02418	1752
	RYGRFRKF	8	0.5504	DCAF11	ENSG00000100897.17	ENSP00000452898.1	31.636	1638
	KYYDKKYQVF	10	0.0196	FGGY	ENSG00000172456.17	ENSP00000360262.4	21.4202	1725
	VYTGIDHHW	9	0.0124	DCAF13	ENSG00000164934.14	ENSP00000297579.5	13.2986	1791
	RYSGNQVLF	9	0.0057	RAPGEF6	ENSG00000158987.20	ENSP00000421684.1	9.84961	4803
	NYENKQYLF	9	0.0346	WDR66	ENSG00000158023.10	ENSP00000380595.2	15.9001	2823
	IYPMKNHMF	9	0.0089	RALGAPA1	ENSG00000174373.16	ENSP00000450574.1	16.2344	1068
	RQIKINEV	8	13.0541	TWF1	ENSG00000151239.13	ENSP00000378886.2	24.3473	1050
	SYANIKEKL	9	0.055	MTERF1	ENSG00000127989.13	ENSP00000384986.2	9.00981	1137
	LYQDGVFKF	9	0.0022	AKTIP	ENSG00000166971.17	ENSP00000300245.4	23.553	879
	LYEKDIQLF	9	0.0241	AKTIP	ENSG00000166971.17	ENSP00000300245.4	23.553	879
	AYLVHIEHL	9	0.0239	MCC	ENSG00000171444.18	ENSP00000305617.4	8.71003	2487
	AYGKDFHLI	9	0.0208	MIER1	ENSG00000198160.14	ENSP00000347514.3	9.77091	1536
	IYQKAFEHL	9	0.0057	BBS4	ENSG00000140463.14	ENSP00000268057.4	22.5899	1557
	QYASAFHFL	9	0.0114	BBS4	ENSG00000140463.14	ENSP00000268057.4	22.5899	1557
	LYAHTIAGF	9	0.0549	CTDP1	ENSG00000060069.16	ENSP00000075430.7	19.3575	2601
	KYADKIYSI	9	0.0033	FOLH1	ENSG00000086205.18	ENSP00000256999.2	11.3366	2250
	SYLKDTKLW	9	0.0551	STK24	ENSG00000102572.14	ENSP00000442539.2	27.8602	1293
	IYLPEVRKI	9	0.0098	TULP4	ENSG00000130338.13	ENSP00000356064.3	7.57935	4629
	EYVKFLHKF	9	0.0036	ZNF506	ENSG00000081665.14	ENSP00000440625.1	15.9394	1332
	TYSPALNKMF	10	0.0206	TP53	ENSG00000141510.17	ENSP00000478219.1	17.1994	1062
	RYQEVDRRF	9	0.0112	YTHDC1	ENSG00000083896.12	ENSP00000339245.4	78.6907	2181
	KYVKVFHKF	9	0.0007	ZNF680	ENSG00000173041.12	ENSP00000309330.6	6.67551	1590
	RYINNPLLI	9	0.0196	TTLL5	ENSG00000119685.20	ENSP00000298832.9	12.8593	3843
	TYIQKIFRM	9	0.0217	ACOX3	ENSG00000087008.16	ENSP00000348775.4	13.4779	2100
	IYFEYSHAF	9	0.0022	MSH3	ENSG00000113318.11	ENSP00000499502.1	10.9689	3216
	VYVQPPLEL	9	0.0205	BBS9	ENSG00000122507.20	ENSP00000388114.1	12.6858	1362
	EYLGKLVRF	9	0.0124	RSAD2	ENSG00000134321.12	ENSP00000371471.3	6.79707	1083
	VYSFGFERL	9	0.062	SLC30A6	ENSG00000152683.14	ENSP00000349563.4	7.24731	1296
	SYYSPSIGF	9	0.0205	YTHDF2	ENSG00000198492.16	ENSP00000362918.3	9.78462	1737
	YLEHPLLL	8	0.8666	TTL	ENSG00000114999.8	ENSP00000233336.5	6.61135	1131
	KYLEHPLLL	9	0.0043	TTL	ENSG00000114999.8	ENSP00000233336.5	6.61135	1131
	VYAEVSRLLL	10	0.1287	TTL	ENSG00000114999.8	ENSP00000233336.5	6.61135	1131
	HSTIMPRL	8	16.4909	MCM4	ENSG00000104738.18	ENSP00000497093.1	13.7365	2247
	VYAVVRGLF	9	0.0388	MFSD13A	ENSG00000138111.14	ENSP00000238936.3	8.52834	1551
	LYRLQFNEF	9	0.1323	ARL4A	ENSG00000122644.13	ENSP00000379899.2	12.2448	600
	TQVTVQKI	8	14.9111	UVRAG	ENSG00000198382.9	ENSP00000348455.3	26.0104	2097
	EVPSFLVERM	10	12.1736	MKS1	ENSG00000011143.16	ENSP00000376827.2	36.8302	1677
	KYLDEKLAL	9	0.1352	BAIAP3	ENSG00000007516.13	ENSP00000380625.2	12.473	3507
	IYPEVVHMF	9	0.0005	PPP2R5C	ENSG00000078304.19	ENSP00000408389.3	44.8492	1347
	SYVNHLYVI	9	0.0396	RAPGEF5	ENSG00000136237.19	ENSP00000479340.1	23.8673	1332
	SYLIQHQRF	9	0.0091	ZNF71	ENSG00000197951.9	ENSP00000328245.5	5.76307	1467
	AYLESFYKF	9	0.0009	ATP6V0D1	ENSG00000159720.12	ENSP00000290949.3	155.379	1053
	LYPEGLAQL	9	0.0651	ATP6V0D1	ENSG00000159720.12	ENSP00000290949.3	155.379	1053
	KYVKVIHKF	9	0.0009	AC008554.1	ENSG00000237440.9	ENSP00000395733.3	7.44168	1608
	IYRAQLELF	9	0.0197	FAM126B	ENSG00000155744.9	ENSP00000393667.2	6.32996	1590
	EYPKFLKRF	9	0.0262	COL4A3BP	ENSG00000113163.16	ENSP00000369862.5	16.3411	1572
	SQRLARLV	8	31.1667	IDO1	ENSG00000131203.13	ENSP00000430950.1	7.26522	1209
	RYMPPAHRNF	10	0.0021	IDO1	ENSG00000131203.13	ENSP00000430950.1	7.26522	1209
	RYAEAVQLL	9	0.0058	TTC30A	ENSG00000197557.7	ENSP00000347915.4	4.5657	1995
	VYVAGAPRF	9	0.007	ITGA11	ENSG00000137809.17	ENSP00000403392.2	6.63464	3567
	KMPKFKMPSF	10	0.4228	AHNAK2	ENSG00000185567.7	ENSP00000353114.4	7.12591	17385
	VYTLLTTHL	9	0.029	C11orf80	ENSG00000173715.16	ENSP00000494645.1	16.1606	1731
	KYVKVFHQF	9	0.0007	ZNF486	ENSG00000256229.8	ENSP00000335042.7	4.81771	1389
	IYTFPHASF	9	0.0101	BTN3A3	ENSG00000111801.16	ENSP00000355238.3	59.7085	1605
	VWSDVTPLTF	10	0.0205	MMP11	ENSG00000099953.10	ENSP00000408070.1	21.8249	1062
	VYKTIMEQF	9	0.0045	BAIAP2	ENSG00000175866.15	ENSP00000315685.7	25.9832	1563
	KYGVFEESL	9	0.2812	TRIM34	ENSG00000258659.6	ENSP00000402595.2	11.2116	1464
	EYNTIKDKF	9	0.0842	PARP15	ENSG00000173200.13	ENSP00000417214.2	5.86356	2034
	EYLRQIFRL	9	0.0536	SMPD4	ENSG00000136699.19	ENSP00000401648.1	54.3337	2223
	SYIQRLVQI	9	0.0142	SAMHD1	ENSG00000101347.9	ENSP00000493536.1	29.9087	1878
	NYIEKVVAI	9	0.063	ABI1	ENSG00000136754.17	ENSP00000365308.3	26.4947	1356
	KYFDNSQSL	9	0.0152	TTC17	ENSG00000052841.15	ENSP00000299240.5	70.0082	2868
	QYAVLLNRF	9	0.0115	NSUN3	ENSG00000178694.10	ENSP00000318986.4	7.03442	1020
	VYLDGIVRI	9	0.0109	KIAA0895L	ENSG00000196123.13	ENSP00000290881.7	56.9577	1413
	HYAALAHYF	9	0.0053	RHPN2	ENSG00000131941.8	ENSP00000254260.2	24.436	2058
	RYFDRAALF	9	0.0038	WDR11	ENSG00000120008.16	ENSP00000263461.5	49.4251	3672
	QALEVLKI	8	18.3684	MOCS3	ENSG00000124217.4	ENSP00000244051.1	4.24736	1380
	PFAKPLPTF	9	0.024	EP400	ENSG00000183495.13	ENSP00000374212.2	36.5079	9369
	KYAALFSQM	9	0.0872	SAMD4B	ENSG00000179134.15	ENSP00000470237.1	72.4723	2076
	KYFDKVVTL	9	0.0039	KIF7	ENSG00000166813.15	ENSP00000377934.3	4.65486	4029
	RYLDASNEL	9	0.0559	NEK4	ENSG00000114904.13	ENSP00000233027.5	9.93437	2523
	RYQTKFRHL	9	0.0887	CEP89	ENSG00000121289.18	ENSP00000465141.1	22.9442	1284
	RYTEITREKF	10	0.0135	CEP89	ENSG00000121289.18	ENSP00000465141.1	22.9442	1284
	VYSEKVMHMF	10	0.0071	MYO18A	ENSG00000196535.16	ENSP00000437073.1	41.2929	6162
	HVVGQGVLHR	10	35	OGFOD2	ENSG00000111325.16	ENSP00000442817.1	20.1273	558
	EYIPKWEQF	9	0.0029	C3orf14	ENSG00000114405.10	ENSP00000232519.5	8.71164	384
	IYTKLNQKI	9	0.021	EXOC6	ENSG00000138190.16	ENSP00000260762.6	6.00277	2412
	RLFQSVKLH	9	19.8387	POT1	ENSG00000128513.16	ENSP00000377002.1	11.5694	1509
	KYPHYFPVM	9	0.0445	NLN	ENSG00000123213.23	ENSP00000423214.1	5.44999	1800
	VYQNHVQHL	9	0.0069	ARHGAP5	ENSG00000100852.13	ENSP00000371897.1	22.6145	4506
	RYLADLPTL	9	0.0275	CEP85	ENSG00000130695.15	ENSP00000391790.1	9.1007	1305
	KYTAVVKMI	9	0.1167	KIN	ENSG00000151657.12	ENSP00000368881.3	5.33305	1179
	EVIGRLDTM	9	6.7761	ADH1B	ENSG00000196616.14	ENSP00000306606.8	21.5541	1125
	IYKIDFVRF	9	0.0145	UNC119	ENSG00000109103.11	ENSP00000337040.3	15.8444	720
	TYARNLPAF	9	0.008	TTI2	ENSG00000129696.12	ENSP00000411169.2	9.36273	1524
	EIMEVAKER	9	26	ESS2	ENSG00000100056.12	ENSP00000252137.6	16.214	1428
	RYTERVDYL	9	0.0795	USP13	ENSG00000058056.9	ENSP00000263966.3	4.11054	2589
	KYLKVFYKF	9	0.0014	ZNF254	ENSG00000213096.10	ENSP00000349494.3	4.82353	1977
	SFTQKSHLF	9	0.0377	ZNF175	ENSG00000105497.8	ENSP00000262259.2	5.04734	2133
	SYVHKVPSF	9	0.004	MED13L	ENSG00000123066.8	ENSP00000281928.3	30.2602	6630
	KYNANFVTF	9	0.0016	KDM2A	ENSG00000173120.15	ENSP00000432786.1	67.3998	3486
	VYEYVVERF	9	0.0088	TUT4	ENSG00000134744.14	ENSP00000257177.4	32.6723	4935
	SIVDSILMER	10	27.5	RBM25	ENSG00000119707.14	ENSP00000261973.7	44.7358	2529
	RYFDVGLHNF	10	0.0031	HHAT	ENSG00000054392.13	ENSP00000261458.3	6.30306	1479
	EYVEKFYRI	9	0.0259	RAD50	ENSG00000113522.14	ENSP00000368100.4	11.1139	3936
	KYLTQHERI	9	0.0738	ZNF473	ENSG00000142528.16	ENSP00000375697.1	4.6355	2613
	SYNPAENAVLL	11	0.2088	COPA	ENSG00000122218.16	ENSP00000497433.1	91.3674	1365
	KYLADLPTL	9	0.0317	CEP85L	ENSG00000111860.14	ENSP00000357477.3	4.28633	2415
	VYFPDQHINF	10	0.0037	PARD3B	ENSG00000116117.18	ENSP00000484434.1	5.60845	3207
	RYKEENNDHL	10	0.4608	USP8	ENSG00000138592.14	ENSP00000412682.3	26.5604	3036
	SYIEVSHGL	9	0.0316	SYNPO2	ENSG00000172403.11	ENSP00000425496.1	11.4514	3465
	VMPKKVFKI	9	0.1848	XYLT1	ENSG00000103489.11	ENSP00000261381.6	3.67071	2877
	SQLRTTVV	8	23.1875	MTSS1	ENSG00000170873.18	ENSP00000367256.3	74.4112	2190
	RYAEQISVL	9	0.0454	CCDC121	ENSG00000176714.9	ENSP00000339087.2	4.98498	834
	KYLTVKDYL	9	0.0991	ATAD2	ENSG00000156802.13	ENSP00000287394.5	6.51863	4170
	AYAIIKEEL	9	0.1534	ATAD2	ENSG00000156802.13	ENSP00000287394.5	6.51863	4170
	VYSPLGSAYKL	11	0.0942	SLC38A9	ENSG00000177058.12	ENSP00000380074.2	7.87918	1683
	IFHEKTSEF	9	0.0529	SLC7A2	ENSG00000003989.17	ENSP00000419140.1	4.15278	1974
	RYPDTIALTF	10	0.0026	MAPKBP1	ENSG00000137802.14	ENSP00000397570.2	12.8685	4524
	VYNDHSIYVW	10	0.0502	MAPKBP1	ENSG00000137802.14	ENSP00000397570.2	12.8685	4524
	KYVSSVLSF	9	0.0043	LTN1	ENSG00000198862.14	ENSP00000478783.1	11.8178	5436
	KYLDVKFEYL	10	0.0921	PICK1	ENSG00000100151.16	ENSP00000385205.3	42.7032	1245
	SYISRTNQL	9	0.0234	AHCTF1	ENSG00000153207.15	ENSP00000355464.1	13.3244	6903
	EYDLIVHQL	9	0.108	VPS26A	ENSG00000122958.15	ENSP00000263559.6	28.7956	981
	EVSWKVLER	9	21.6364	PHKB	ENSG00000102893.16	ENSP00000313504.5	41.4012	3279
	QYVDFHNQL	9	0.0552	ERCC5	ENSG00000134899.21	ENSP00000498881.1	56.9544	3558
	IFIQNSKLYF	10	0.1828	SLC35A5	ENSG00000138459.9	ENSP00000417654.1	6.9245	1272
	KYIDFDHVF	9	0.0027	CRAMP1	ENSG00000007545.15	ENSP00000293925.5	10.0668	3807
	TFTFSHATF	9	0.0994	TRIM27	ENSG00000204713.11	ENSP00000366404.3	25.233	1539
	DTASIFSLK	9	24.9286	CDK18	ENSG00000117266.15	ENSP00000353176.2	255.206	1422
	KYQEYTNEL	9	0.0277	TBK1	ENSG00000183735.10	ENSP00000498341.1	19.7134	2193
	IYKDSSTFL	9	0.0775	METTL14	ENSG00000145388.15	ENSP00000373474.3	7.40837	1368
	AQRSFRVSI	9	5.893	VPS13C	ENSG00000129003.18	ENSP00000249837.3	32.5377	11130
	TYISWKEEL	9	0.0517	VPS13C	ENSG00000129003.18	ENSP00000249837.3	32.5377	11130
	IYHPDIQLL	9	0.0039	VPS13C	ENSG00000129003.18	ENSP00000249837.3	32.5377	11130
	SYVAGLPRF	9	0.0069	KLHL36	ENSG00000135686.13	ENSP00000456743.1	38.0015	1848
	RYPGKFYRV	9	0.0511	MAP3K20	ENSG00000091436.17	ENSP00000364361.3	15.7477	2400
	AWPKVLKI	8	1.0777	EPB41L3	ENSG00000082397.17	ENSP00000441174.1	31.098	2649
	LYIANVAHF	9	0.0047	SLC37A2	ENSG00000134955.11	ENSP00000384407.2	26.6398	1503
	LYHNNNQFF	9	0.0149	NFATC1	ENSG00000131196.17	ENSP00000316553.5	9.50614	2436
	KYIENLDNITF	11	0.0112	ZFYVE16	ENSG00000039319.17	ENSP00000423663.1	13.5265	4617
	VYERELQTF	9	0.0106	EEF1AKMT2	ENSG00000203791.15	ENSP00000357829.2	7.31926	873
	YYPAKIEAI	9	0.0564	PHF20L1	ENSG00000129292.20	ENSP00000378788.2	19.5062	2976
	RYKPGEPITF	10	0.0074	DENND1B	ENSG00000213047.13	ENSP00000479816.1	4.26869	2325
	YLEKAIKI	8	2.3986	USP7	ENSG00000187555.15	ENSP00000343535.4	53.5835	3306
	TYLEKAIKI	9	0.0206	USP7	ENSG00000187555.15	ENSP00000343535.4	53.5835	3306
	AYLDKSPQF	9	0.0061	DHX29	ENSG00000067248.10	ENSP00000481966.1	16.4758	4110
	VYMELSQKL	9	0.0043	FRMD6	ENSG00000139926.15	ENSP00000379068.2	7.47226	1842
	KYIKEAVRL	9	0.0236	FRMD6	ENSG00000139926.15	ENSP00000379068.2	7.47226	1842
	LYQKDFLRI	9	0.0559	FRMD6	ENSG00000139926.15	ENSP00000379068.2	7.47226	1842
	IYPTAPPRF	9	0.0031	LYPLAL1	ENSG00000143353.12	ENSP00000355894.3	15.4666	663
	RYAAQLPAL	9	0.13	PELP1	ENSG00000141456.15	ENSP00000460300.2	20.0378	3390
	IYEQVFAKL	9	0.0513	NRDE2	ENSG00000119720.18	ENSP00000346335.3	7.09817	3492
	KYMDVVKERI	10	0.1639	DDX24	ENSG00000089737.17	ENSP00000481495.1	34.6359	2577
	QYLTSVQQL	9	0.0226	CEP97	ENSG00000182504.11	ENSP00000342510.3	3.14659	2595
	IYIRHSNLM	9	0.0891	EPB41	ENSG00000159023.21	ENSP00000348397.3	27.4343	1866
	SYLNSVQRL	9	0.0162	NUPL2	ENSG00000136243.17	ENSP00000415511.1	20.8448	672
	TYLDKIKKF	9	0.0058	SYNE2	ENSG00000054654.16	ENSP00000341781.4	100.559	20655
	TYVENLRLL	9	0.0305	SYNE2	ENSG00000054654.16	ENSP00000341781.4	100.559	20655
	VYINTAQEF	9	0.0023	DHPS	ENSG00000095059.16	ENSP00000482709.1	68.5265	1110
	RYLSKVLEL	9	0.0106	C15orf40	ENSG00000169609.14	ENSP00000307071.6	14.4271	459
	AVIEQEVRER	10	35.75	CC2D2A	ENSG00000048342.16	ENSP00000421809.1	21.8547	4860
	RYLTVATVF	9	0.0105	TUBB6	ENSG00000176014.12	ENSP00000318697.4	33.2751	1338
	IYKAPSENW	9	0.0213	DNMT1	ENSG00000130816.16	ENSP00000345739.3	54.9281	4848
	VFKEKHHSW	9	0.153	RNASEH2B	ENSG00000136104.20	ENSP00000495755.1	14.1393	867
	IFLNKTFQW	9	0.0262	ALG10B	ENSG00000175548.9	ENSP00000310120.4	2.85932	1419
	RYLETILEI	9	0.0123	NAIP	ENSG00000249437.7	ENSP00000429545.1	15.1111	4041
	EVVNYVQKR	9	28	RMI1	ENSG00000178966.16	ENSP00000317039.3	7.4804	1875
	EYSKYLQQAF	10	0.1837	ZNF281	ENSG00000162702.8	ENSP00000356322.1	3.31979	2685
	RMYEKALQI	9	0.7523	TTC19	ENSG00000011295.16	ENSP00000261647.5	14.1204	1140
	KYLTQAQLVQF	11	0.0526	ELOVL2	ENSG00000197977.4	ENSP00000346693.3	2.47749	888
	RYMEHLEKI	9	0.0075	KIAA0895	ENSG00000164542.12	ENSP00000319251.6	4.10741	1407
	TYHPGVPVF	9	0.0025	CHORDC1	ENSG00000110172.12	ENSP00000319255.6	11.3432	996
	GYPEVALHF	9	0.005	COPA	ENSG00000122218.16	ENSP00000357048.3	91.3674	3699
	IYLRDPVQV	9	0.147	TPP2	ENSG00000134900.12	ENSP00000498955.1	24.3377	3519
	QVYGLPDL	8	30.6667	KLHL42	ENSG00000087448.11	ENSP00000370671.2	5.56973	1515
	SYRNSLDSF	9	0.0814	ZNF326	ENSG00000162664.17	ENSP00000340796.4	7.44534	1746
	KYALLLQEL	9	0.0286	PLEKHG4	ENSG00000196155.13	ENSP00000398030.1	13.8218	3330
	IQMSVQRI	8	6.7323	POLR2B	ENSG00000047315.16	ENSP00000312735.5	54.9571	3522
	EVIEMVRKR	9	23.6875	ROR1	ENSG00000185483.12	ENSP00000441637.2	2.9991	2646
	RYLNKSFVL	9	0.0373	ANKEF1	ENSG00000132623.16	ENSP00000367631.3	2.37024	2328
	SFSTVHEKF	9	0.0219	WDR36	ENSG00000134987.11	ENSP00000479950.1	5.3104	2853
	AYLTVHQRI	9	0.0237	ZNF570	ENSG00000171827.10	ENSP00000331540.1	2.9705	1608
	RYMNHMQSL	9	0.0187	ARIH1	ENSG00000166233.15	ENSP00000369217.4	16.2241	1671
	RYFDGNLEKL	10	0.0944	ARIH1	ENSG00000166233.15	ENSP00000369217.4	16.2241	1671
	RYMNHMQSLRF	11	0.0475	ARIH1	ENSG00000166233.15	ENSP00000369217.4	16.2241	1671
	KYLSGLVQW	9	0.0113	EMC3	ENSG00000125037.12	ENSP00000408803.1	28.1749	609
	LYKDVRDLL	9	0.1675	ANKZF1	ENSG00000163516.13	ENSP00000386337.3	66.4146	2178
	VYSLIKNKI	9	0.0528	PRKAG2	ENSG00000106617.14	ENSP00000287878.3	20.8791	1707
	VYILQPEVI	9	0.0364	CPLANE1	ENSG00000197603.14	ENSP00000498265.1	9.9034	6852
	SQYPQPKL	8	5.3959	GBGT1	ENSG00000148288.13	ENSP00000493832.1	10.9373	480
	KYMEDYHQF	9	0.0005	PPL	ENSG00000118898.16	ENSP00000340510.2	3.58947	5268
	VLPQRFPQF	9	0.0393	CNOT4	ENSG00000080802.18	ENSP00000399108.2	11.9409	1716
	EVIGLLGGRY	10	39	MYSM1	ENSG00000162601.11	ENSP00000478391.1	13.3662	702
	KYQRILERL	9	0.0301	OPA1	ENSG00000198836.10	ENSP00000354681.3	14.7201	2991
	VFVDSVPEF	9	0.0235	INTS9	ENSG00000104299.15	ENSP00000429065.1	14.478	1974
	RYTTEFHEL	9	0.015	WEE1	ENSG00000166483.11	ENSP00000402084.2	5.34242	1938
	EFVAKGHLF	9	0.1996	MED18	ENSG00000130772.14	ENSP00000362948.4	3.98175	624
	SYQKVIELF	9	0.0009	PBK	ENSG00000168078.10	ENSP00000301905.4	2.29797	966
	TYAEKLHRL	9	0.0099	DST	ENSG00000151914.20	ENSP00000354508.3	33.1016	22383
	IYTRLLPAL	9	0.174	ACY1	ENSG00000243989.9	ENSP00000419262.1	25.4923	1029
	RYQEITKLQLF	11	0.0053	CCNDBP1	ENSG00000166946.14	ENSP00000456041.1	61.0954	426
	QQRLVVVSV	9	9.1359	CIAO3	ENSG00000103245.14	ENSP00000457058.1	55.8935	1122
	KYVTVYNLI	9	0.0238	USP8	ENSG00000138592.14	ENSP00000302239.4	26.5604	3354
	KYLLTPVNF	9	0.0028	DCLRE1B	ENSG00000118655.7	ENSP00000498042.1	3.6908	1596
	EYLKHHNRI	9	0.1628	GZF1	ENSG00000125812.16	ENSP00000366250.2	4.38713	2133
	RYNPNLNTW	9	0.006	KLHL11	ENSG00000178502.6	ENSP00000314608.3	1.43446	2124
	KYTEITATYF	10	0.0092	AGL	ENSG00000162688.17	ENSP00000355106.3	5.21124	4596
	SYLAIHQRI	9	0.0129	ZNF665	ENSG00000197497.11	ENSP00000379702.2	5.94256	2034
	KWFDNSNMTF	10	0.0348	CD302	ENSG00000241399.7	ENSP00000451446.2	12.8255	585
	IYQDVTLKW	9	0.004	BBS9	ENSG00000122507.20	ENSP00000242067.6	12.6858	2661
	RYQEMIQKL	9	0.0039	SCLT1	ENSG00000151466.12	ENSP00000281142.5	6.9506	2064
	SFITHSLKF	9	0.043	CEP192	ENSG00000101639.18	ENSP00000427550.1	11.2628	7611
	HYINMPVQF	9	0.0032	CEP192	ENSG00000101639.18	ENSP00000427550.1	11.2628	7611
	IYVTGGHLF	9	0.0043	KLHDC7B	ENSG00000130487.8	ENSP00000379034.2	1.5532	1782
	KYGNFIDKL	9	0.0902	GTPBP10	ENSG00000105793.15	ENSP00000222511.6	2.99261	1161
	RVQDKYFHI	9	0.8341	ABLIM2	ENSG00000163995.20	ENSP00000421283.1	5.00699	1677
	VYIDKVRSL	9	0.0199	LMNB1	ENSG00000113368.12	ENSP00000378761.1	20.1299	1161
	SYANVQDGF	9	0.0646	ANKRD22	ENSG00000152766.6	ENSP00000360998.4	1.30319	573
	GYKAIHEYL	9	0.2256	SYNE1	ENSG00000131018.23	ENSP00000356224.5	43.4189	26391
	RYVDRVTEF	9	0.0042	CDK5RAP3	ENSG00000108465.15	ENSP00000464286.1	43.5567	816
	KYMETIEKL	9	0.0049	PPP1R21	ENSG00000162869.16	ENSP00000415696.2	26.9213	2214
	KYGVVIASF	9	0.005	DOCK4	ENSG00000128512.22	ENSP00000404179.1	36.7508	5898
	LYTVNLHRI	9	0.1289	SGSM1	ENSG00000167037.18	ENSP00000383211.4	3.41844	3279
	LYEEINQVF	9	0.0325	CYP20A1	ENSG00000119004.15	ENSP00000348380.4	8.19647	1386
	IYPPKLHQF	9	0.0012	CCNE1	ENSG00000105173.14	ENSP00000262643.3	2.96714	1230
	NQIILNKV	8	21.5	LIN54	ENSG00000189308.11	ENSP00000341947.3	6.99051	2247
	YYIFIPSKF	9	0.0026	DDX47	ENSG00000213782.7	ENSP00000319578.6	39.5312	1218
	KYVKDFHKF	9	0.0014	ZNF724	ENSG00000196081.9	ENSP00000413411.1	1.14247	1857
	VYVSRPSHF	9	0.0058	STAT2	ENSG00000170581.14	ENSP00000450751.1	78.3496	2541
	PYTTSTPNI	9	0.2942	DOCK9	ENSG00000088387.19	ENSP00000401958.4	49.5106	6243
	KYTHFIQSF	9	0.0021	GBGT1	ENSG00000148288.13	ENSP00000361110.3	10.9373	1041
	ETISQHIAKR	10	41.5	GBGT1	ENSG00000148288.13	ENSP00000361110.3	10.9373	1041
	DVAQEHLKER	10	53.75	GLI2	ENSG00000074047.21	ENSP00000354586.4	1.80267	4758
	FYSRLLQKF	9	0.0046	ZWILCH	ENSG00000174442.12	ENSP00000311429.5	3.31689	1773
	DIIEKVMAR	9	19.8065	TSC2	ENSG00000103197.18	ENSP00000496611.1	87.7812	5307
	NYTLVSHLI	9	0.0455	MARS	ENSG00000166986.15	ENSP00000262027.5	70.9694	2700
	KYLQSTISF	9	0.0031	TOP3B	ENSG00000100038.19	ENSP00000381773.2	22.1521	2586
	DLFKAVDAALKK	12	43.5	KNG1	ENSG00000113889.14	ENSP00000493985.1	1.53805	1932
	AYANIISQF	9	0.0035	SLC47A2	ENSG00000180638.17	ENSP00000338084.6	1.24531	1740
	KYVKVFDKF	9	0.0034	ZNF107	ENSG00000196247.11	ENSP00000378789.1	1.38481	2349
	LYLRQTETL	9	0.0286	ZBTB20	ENSG00000181722.16	ENSP00000349803.3	2.8864	2004
	KYITEVSRW	9	0.0214	CEP135	ENSG00000174799.10	ENSP00000257287.3	8.27917	3420
	EVFTGGIGSY	10	15.8116	TENT4B	ENSG00000121274.12	ENSP00000350054.4	7.22112	909
	TPLTSMVVTKPD	12	100	ITIH4	ENSG00000055955.16	ENSP00000266041.4	8.1416	2790
	KYGDILHVI	9	0.0077	DLG2	ENSG00000150672.17	ENSP00000381355.2	1.39303	2610
	DIIAKVTRR	9	26.2	ARHGAP27	ENSG00000159314.11	ENSP00000437100.1	63.4454	642
	TYLRKIPRF	9	0.0044	CCDC14	ENSG00000175455.15	ENSP00000420180.3	22.1286	2736
	KYVKVMHKF	9	0.0016	ZNF138	ENSG00000197008.9	ENSP00000399528.1	6.31701	861
	KFFRVLNSYKI	11	2.2546	CHD5	ENSG00000116254.18	ENSP00000262450.3	0.178472	5862
	KYWTEPEKF	9	0.0062	CYP3A7	ENSG00000160870.14	ENSP00000479282.1	1.56204	1509
	FLAEGGGVR	9	36.3333	FGA	ENSG00000171560.16	ENSP00000385981.3	0.124821	1932
	FTSSTSYNR	9	17.6667	FGA	ENSG00000171560.16	ENSP00000385981.3	0.124821	1932
	KYGKVWGF	8	0.216	CYP3A4	ENSG00000160868.15	ENSP00000498939.1	0.10515	1509
	EYQKVWNLF	9	0.0077	PARP12	ENSG00000059378.12	ENSP00000263549.3	57.7069	2103
	KHNYELDFKAF	11	1.3328	PARP12	ENSG00000059378.12	ENSP00000263549.3	57.7069	2103
	YYEHVKARF	9	0.0315	MLPH	ENSG00000115648.14	ENSP00000264605.3	3.93467	1800
	%rank, %rank score of NetMHCpan4.1; Expression, gene expression calculated using RNA-seq data; ORF length, nucleotide lengths of the open reading frame encoding the peptide
