# Supplementary material for: Proteogenomic identification of an immunogenic antigen derived from human endogenous retrovirus in renal cell carcinoma
Source: JCI Insight. 2023 Aug 22;8(16):e167712. doi: 10.1172/jci.insight.167712 (PMC10543709; doi:10.1172/jci.insight.167712)
Supplement: Supplemental table 2 [file jciinsight-8-167712-s129.xlsx]

## Sheet: Sheet1
	Supplementary table 2: HLA-A24 ligands detected in the RCC17 normal tissue
	Sequence	Length	%rank	Gene	Ensembl gene ID	Ensembl protein ID	Expression	ORF Length
	EYFESPFTI	9	0.0215	MT-CO3	ENSG00000198938.2	ENSP00000354982.2	41345.3	783
	YHLPPSPKPMK	11	7.9334	MT-ATP8	ENSG00000228253.1	ENSP00000355265.1	16160.4	204
	ESVGTMGNR	9	52.5	ALDOB	ENSG00000136872.20	ENSP00000497990.1	5531.57	1092
	TIQGLDGLSER	11	42.5	ALDOB	ENSG00000136872.20	ENSP00000497990.1	5531.57	1092
	RMPEFYNRF	9	0.0212	ASS1	ENSG00000130707.17	ENSP00000253004.6	2605.95	1236
	QYAGKYVLF	9	0.0031	GPX3	ENSG00000211445.12	ENSP00000484258.1	4704.24	675
	AYLPVNESF	9	0.0029	EEF2	ENSG00000167658.16	ENSP00000307940.5	1569.41	2574
	RYFDPANGKF	10	0.0144	EEF2	ENSG00000167658.16	ENSP00000307940.5	1569.41	2574
	LYLKVKGNVF	10	0.1685	RPL19	ENSG00000108298.11	ENSP00000464538.1	1658.71	582
	AYVLNIVRF	9	0.0134	ATP1B1	ENSG00000143153.12	ENSP00000356789.3	1688.51	909
	KFIDTTSKF	9	0.0212	RPL3	ENSG00000100316.16	ENSP00000346001.3	1705.18	1209
	KYCQVIRVI	9	0.1831	RPL3	ENSG00000100316.16	ENSP00000346001.3	1705.18	1209
	DVIGVTKGK	9	25	RPL3	ENSG00000100316.16	ENSP00000346001.3	1705.18	1209
	RYSSMAASF	9	0.0077	PDZK1IP1	ENSG00000162366.8	ENSP00000294338.2	1488.6	342
	YENVPEEEGK	10	60	PDZK1IP1	ENSG00000162366.8	ENSP00000294338.2	1488.6	342
	YENVPEEEGKVR	12	70	PDZK1IP1	ENSG00000162366.8	ENSP00000294338.2	1488.6	342
	YVHMVTHF	8	0.8009	TMBIM6	ENSG00000139644.13	ENSP00000447030.1	1600.76	600
	EHGDQDYIW	9	2.7597	TMBIM6	ENSG00000139644.13	ENSP00000447030.1	1600.76	600
	HYIRKYNRF	9	0.0164	RPS11	ENSG00000142534.7	ENSP00000270625.1	1686.56	474
	VQNGKHFKF	9	0.2918	FABP1	ENSG00000163586.9	ENSP00000295834.3	1062.99	381
	KWFFQKLRF	9	0.0894	RPL27	ENSG00000131469.14	ENSP00000253788.4	1066.47	408
	KYQAVTATL	9	0.0175	RPL13A	ENSG00000142541.17	ENSP00000375730.4	1635.94	609
	RLPEEWSQW	9	0.2153	HSPB1	ENSG00000106211.9	ENSP00000248553.6	1075.57	615
	DVIAQGIGKL	10	28.125	RPLP2	ENSG00000177600.9	ENSP00000322419.4	952.856	345
	IYNEALKG	8	19.8387	S100A6	ENSG00000197956.10	ENSP00000357708.3	1100.17	270
	NRPIPQWIR	9	11.2826	RPL39	ENSG00000198918.8	ENSP00000355315.3	892.72	153
	SQLRVAKV	8	21.5455	RPL35	ENSG00000136942.15	ENSP00000259469.4	884.57	369
	IIEVDPDTKE	10	80	RPS17	ENSG00000182774.13	ENSP00000498019.1	849.587	405
	VYGPMKNYL	9	0.0244	ANPEP	ENSG00000166825.14	ENSP00000300060.6	893.963	2901
	QQSKILKV	8	18.0526	HSP90AB1	ENSG00000096384.20	ENSP00000360709.5	718.997	2172
	EIAEAYLGY	9	16.4	HSPA1B	ENSG00000204388.7	ENSP00000364801.3	675.398	1923
	TVFDAKRLIGR	11	27.3	HSPA1B	ENSG00000204388.7	ENSP00000364801.3	675.398	1923
	DVIPTDIHQR	10	26.7	FBP1	ENSG00000165140.10	ENSP00000364475.4	657.758	1014
	EVTRVKAVR	9	37.6667	TXNIP	ENSG00000265972.5	ENSP00000462521.1	654.229	1173
	SMRYFYTSV	9	12.8611	HLA-B	ENSG00000234745.11	ENSP00000399168.2	906.589	1086
	VMAPRTVLL	9	0.4689	HLA-B	ENSG00000234745.11	ENSP00000399168.2	906.589	1086
	GQFKTYAI	8	16.6727	RPS21	ENSG00000171858.18	ENSP00000345957.3	837.691	249
	VMAPRTLLL	9	0.3778	HLA-A	ENSG00000206503.13	ENSP00000366005.5	698.834	1095
	RFKEANNFL	9	0.382	RPL7	ENSG00000147604.14	ENSP00000339795.2	603.223	744
	DFFRDEAERIMR	12	36.3333	DPEP1	ENSG00000015413.9	ENSP00000261615.4	1229.98	1233
	LYWSHPRKF	9	0.0225	RPS29	ENSG00000213741.10	ENSP00000245458.6	590.706	168
	EYMYQVMKF	9	0.0145	MIOX	ENSG00000100253.13	ENSP00000216075.6	1212.78	855
	MYQVMKFNKF	10	0.1675	MIOX	ENSG00000100253.13	ENSP00000216075.6	1212.78	855
	DIIQRMHLR	9	17.0667	GNAS	ENSG00000087460.25	ENSP00000499392.1	720.55	960
	SYTSHTNEI	9	0.162	C7	ENSG00000112936.18	ENSP00000322061.9	506.475	2529
	DVKFGADARA	10	80	HSPD1	ENSG00000144381.17	ENSP00000340019.2	459.71	1719
	AKDVKFGADARA	12	90	HSPD1	ENSG00000144381.17	ENSP00000340019.2	459.71	1719
	DINSRVEMKPK	11	80	AQP1	ENSG00000240583.12	ENSP00000498806.1	639.897	597
	KYNDTFWKEF	10	0.0157	HSP90B1	ENSG00000166598.15	ENSP00000299767.4	433.103	2409
	VQVTVPKI	8	11.5435	A2M	ENSG00000175899.14	ENSP00000323929.7	384.496	4422
	IYKPGQTVKF	10	0.0098	A2M	ENSG00000175899.14	ENSP00000323929.7	384.496	4422
	ELCDERVSSR	10	30.8333	UQCRH	ENSG00000173660.12	ENSP00000309565.5	489.029	273
	VYVYGVDRF	9	0.0215	SLC6A19	ENSG00000174358.16	ENSP00000305302.10	359.816	1902
	SVIGFRATQR	10	25.6667	SLC6A19	ENSG00000174358.16	ENSP00000305302.10	359.816	1902
	KYFSLPSVVF	10	0.0231	UGT1A9	ENSG00000241119.2	ENSP00000346768.4	353.013	1590
	RYDEHAYKW	9	0.0111	BBOX1	ENSG00000129151.9	ENSP00000433772.1	359.906	1161
	SYTNVYRMF	9	0.01	GLYATL1	ENSG00000166840.13	ENSP00000479741.1	550.882	906
	RWPKKSAEF	9	0.0535	RPL17	ENSG00000265681.7	ENSP00000462385.1	533.925	552
	GYNVKFDMF	9	0.1275	GPX4	ENSG00000167468.16	ENSP00000483655.1	527.69	510
	VVRHQLLKT	9	55	COX7C	ENSG00000127184.13	ENSP00000247655.3	387.987	189
	LVVRHQLLKT	10	80	COX7C	ENSG00000127184.13	ENSP00000247655.3	387.987	189
	NYKKFYEQF	9	0.0105	HSP90AA1	ENSG00000080824.18	ENSP00000335153.7	651.782	2562
	YIAHPKLGKR	10	36.6667	RPL29	ENSG00000162244.11	ENSP00000294189.4	340.209	477
	KYPDAVATW	9	0.0027	SPP1	ENSG00000118785.14	ENSP00000378517.3	2172.27	942
	HVIGLQMGSNR	11	44	TAGLN	ENSG00000149591.16	ENSP00000376678.4	341.507	603
	TGYGRPRQIIS	11	27.4	TAGLN	ENSG00000149591.16	ENSP00000376678.4	341.507	603
	AYKYIQELW	9	0.0402	RPL15	ENSG00000174748.21	ENSP00000483260.1	521.341	612
	HSYSPRAI	8	23	PSMB4	ENSG00000159377.11	ENSP00000290541.6	256.96	792
	ELYDGPRQMGR	11	17.2222	CUBN	ENSG00000107611.15	ENSP00000367064.4	264.641	10869
	KYTPPPHHI	9	0.0036	NDUFS5	ENSG00000168653.11	ENSP00000362058.3	423.37	318
	QQLTAMKV	8	32.6	MYH9	ENSG00000100345.21	ENSP00000216181.5	239.763	5880
	KYLYVDKNF	9	0.037	MYH9	ENSG00000100345.21	ENSP00000216181.5	239.763	5880
	HGLTVPLI	8	19.3871	ATP6V0E1	ENSG00000113732.9	ENSP00000429690.1	238.239	243
	VYPVALVSF	9	0.0052	CLCNKB	ENSG00000184908.17	ENSP00000364831.4	284.245	2061
	QQYRALTV	8	18.3421	TUBB4B	ENSG00000188229.6	ENSP00000341289.4	240.221	1335
	RYLTVAAVF	9	0.0167	TUBB4B	ENSG00000188229.6	ENSP00000341289.4	240.221	1335
	EYPDRIMNTF	10	0.0274	TUBB4B	ENSG00000188229.6	ENSP00000341289.4	240.221	1335
	TQFKWIHI	8	5.9304	KHK	ENSG00000138030.13	ENSP00000260598.5	308.608	894
	HYEMLFNSF	9	0.0781	PTH1R	ENSG00000160801.14	ENSP00000402723.1	387.001	1779
	DYVEGLRVF	9	0.1353	MYL6	ENSG00000092841.18	ENSP00000446955.1	721.659	453
	ETIKGIQKR	9	21.4545	ITM2B	ENSG00000136156.15	ENSP00000497221.1	384.329	798
	TYLPQSYLI	9	0.0033	ITM2B	ENSG00000136156.15	ENSP00000497221.1	384.329	798
	EVMKAVKVGM	10	29.5714	PEPD	ENSG00000124299.15	ENSP00000498922.1	724.658	1566
	RYCTDTGVLF	10	0.0351	PEPD	ENSG00000124299.15	ENSP00000498922.1	724.658	1566
	VFMPHGLGHFL	11	0.4524	PEPD	ENSG00000124299.15	ENSP00000498922.1	724.658	1566
	TYLPAGQSVLL	11	0.0752	PHB	ENSG00000167085.11	ENSP00000300408.3	228.518	816
	RYDPYTQRI	9	0.0229	PAH	ENSG00000171759.10	ENSP00000448059.1	449.309	1356
	EYNHIFPLL	9	0.0466	PAH	ENSG00000171759.10	ENSP00000448059.1	449.309	1356
	KYRVDFHNF	9	0.0277	KCNJ1	ENSG00000151704.15	ENSP00000376432.2	323.302	1173
	SYMGHFDLL	9	0.0245	SF3B5	ENSG00000169976.6	ENSP00000356541.2	211.995	258
	QYAIISEAW	9	0.0589	CRYL1	ENSG00000165475.15	ENSP00000493784.1	433.242	795
	VMSILPKI	8	9.9324	SERINC1	ENSG00000111897.7	ENSP00000342962.3	208.618	1359
	NYIDKVRFL	9	0.0729	VIM	ENSG00000026025.16	ENSP00000224237.5	389.065	1398
	RISLPLPNF	9	0.8058	VIM	ENSG00000026025.16	ENSP00000224237.5	389.065	1398
	KYMTAVVKLF	10	0.0213	CYBA	ENSG00000051523.11	ENSP00000261623.3	224.782	585
	ELIQDITQR	9	20.963	MSN	ENSG00000147065.17	ENSP00000353408.5	204.662	1731
	KYGDFNKEV	9	0.7009	MSN	ENSG00000147065.17	ENSP00000353408.5	204.662	1731
	EYALLYHTL	9	0.0333	AOC1	ENSG00000002726.20	ENSP00000411613.2	421.445	2310
	EIINEDIAKR	10	49	PDIA6	ENSG00000143870.12	ENSP00000272227.3	202.133	1320
	SYANVKQWL	9	0.145	RAB1B	ENSG00000174903.16	ENSP00000310226.6	208.041	603
	ETIGEILKK	9	20.2222	HNRNPK	ENSG00000165119.21	ENSP00000317788.4	327.407	1389
	AQYLLQNSV	9	8.6807	HNRNPK	ENSG00000165119.21	ENSP00000317788.4	327.407	1389
	RYFVSEGFEF	10	0.0306	GOT1	ENSG00000120053.12	ENSP00000359539.5	194.543	1239
	LYLHRQWLL	9	0.0501	CYP4A11	ENSG00000187048.13	ENSP00000311095.4	266.062	1557
	EIAYSDVAKR	10	49	CLIC4	ENSG00000169504.15	ENSP00000363500.4	203.595	759
	IAYSDVAKRLTK	12	28.875	CLIC4	ENSG00000169504.15	ENSP00000363500.4	203.595	759
	TYSAGHNLL	9	0.131	KL	ENSG00000133116.8	ENSP00000369442.3	192.436	3036
	AYLLTLGKF	9	0.076	CYFIP2	ENSG00000055163.20	ENSP00000479968.1	249.996	3759
	HQQVVSRI	8	15.9855	SLC9A3R1	ENSG00000109062.12	ENSP00000262613.5	189.356	1074
	EVIEIMTDR	9	31.5	HNRNPA1	ENSG00000135486.17	ENSP00000341826.6	367.458	1116
	AYFQKPLLL	9	0.0125	AGXT2	ENSG00000113492.14	ENSP00000231420.6	230.859	1542
	IYYFKANVF	9	0.0169	ARPC3	ENSG00000111229.16	ENSP00000228825.7	198.388	534
	VYTTMAEHF	9	0.0049	TSPAN1	ENSG00000117472.10	ENSP00000361072.1	383.137	723
	TYPENWRAF	9	0.0134	EEF1G	ENSG00000254772.10	ENSP00000331901.4	279.361	1311
	IYSQTYFRF	9	0.0018	TNFSF10	ENSG00000121858.11	ENSP00000241261.2	187.154	843
	TYFRFQEEI	9	0.0914	TNFSF10	ENSG00000121858.11	ENSP00000241261.2	187.154	843
	TYVYFTNEL	9	0.1507	TNFSF10	ENSG00000121858.11	ENSP00000241261.2	187.154	843
	SQVEILQRV	9	4.4332	ID3	ENSG00000117318.9	ENSP00000363689.5	197.909	357
	AQLLQLKV	8	25.6667	FKBP8	ENSG00000105701.16	ENSP00000476767.1	260.311	1239
	KYPDRVPVI	9	0.018	GABARAPL2	ENSG00000034713.8	ENSP00000037243.2	176.937	351
	RYQDAIRVF	9	0.0072	EIF3L	ENSG00000100129.18	ENSP00000384634.1	246.8	1398
	TYMGHTGAVW	10	0.1733	EIF3I	ENSG00000084623.11	ENSP00000362688.1	177.625	975
	EYILVPSTF	9	0.0065	CAPN2	ENSG00000162909.18	ENSP00000295006.5	202.919	2100
	SYKNGFLNL	9	0.0659	UBA1	ENSG00000130985.17	ENSP00000338413.6	274.709	3174
	EIVSRVSKR	9	28.125	UBA1	ENSG00000130985.17	ENSP00000338413.6	274.709	3174
	YIIGLLQQR	9	13.5225	FBXL5	ENSG00000118564.14	ENSP00000425472.1	184.333	1836
	NYTPYKYNL	9	0.0744	HGD	ENSG00000113924.12	ENSP00000283871.5	239.179	1335
	VYTTQPGVQF	10	0.026	GALM	ENSG00000143891.17	ENSP00000272252.5	165.197	1026
	EVAPPEYHR	9	10.8168	MORF4L1	ENSG00000185787.14	ENSP00000452717.1	253.409	705
	EVAPPEYHRK	10	20.9259	MORF4L1	ENSG00000185787.14	ENSP00000452717.1	253.409	705
	VYGPLPQSF	9	0.0008	COX4I1	ENSG00000131143.8	ENSP00000455301.1	481.286	324
	EQRAIAKI	8	25.25	EIF4G2	ENSG00000110321.17	ENSP00000379778.2	218.38	2607
	HQLSLRTV	8	19.129	NPM1	ENSG00000181163.13	ENSP00000377408.2	340.362	777
	ECIPKTHER	9	20.4074	PPP1R1A	ENSG00000135447.17	ENSP00000257905.8	160.07	513
	RYLQTLTTI	9	0.016	STOM	ENSG00000148175.12	ENSP00000286713.2	166.956	864
	ELLQGGTSR	9	26	BHLHE40	ENSG00000134107.4	ENSP00000256495.3	161.063	1236
	LDEEEDTHL	9	20.7407	PODXL	ENSG00000128567.17	ENSP00000367817.3	197.889	1674
	YISEHEHF	8	0.4765	CLPTM1	ENSG00000104853.16	ENSP00000443192.1	198.67	1701
	VYISEHEHF	9	0.002	CLPTM1	ENSG00000104853.16	ENSP00000443192.1	198.67	1701
	EVMRLVKGM	9	17.5778	ASNA1	ENSG00000198356.11	ENSP00000481254.1	156.905	993
	RYLHTLQSL	9	0.0149	NPHS2	ENSG00000116218.12	ENSP00000356587.4	148.318	1149
	DYLKNTYRL	9	0.0631	DPP4	ENSG00000197635.10	ENSP00000353731.3	144.2	2298
	SSARVGLARART	12	80	NAPSA	ENSG00000131400.8	ENSP00000253719.1	155.068	1260
	MQIRIHQI	8	6.1989	DNAJA1	ENSG00000086061.16	ENSP00000369127.3	142.002	1191
	VQPRNWLLF	9	0.1451	MPC1	ENSG00000060762.19	ENSP00000354223.6	220.711	327
	EVAQLIQGGR	10	60	MPC1	ENSG00000060762.19	ENSP00000354223.6	220.711	327
	RFKTQPVTF	9	0.0563	C11orf96	ENSG00000187479.7	ENSP00000479976.1	135.204	366
	DVIRPGMRR	9	27.1	DNAJB1	ENSG00000132002.8	ENSP00000254322.1	142.566	1020
	KYGPIRQI	8	0.5562	SF3B6	ENSG00000115128.7	ENSP00000233468.4	139.248	375
	VYGFVREAL	9	0.2693	UBXN6	ENSG00000167671.12	ENSP00000301281.5	143.527	1323
	IFRAPDMDQ	9	30.1667	MARC2	ENSG00000117791.16	ENSP00000355880.3	149.388	1005
	LIFRAPDMDQ	10	80	MARC2	ENSG00000117791.16	ENSP00000355880.3	149.388	1005
	DLIGCIIGR	9	34	PCBP2	ENSG00000197111.15	ENSP00000456842.1	531.012	552
	TYQLGFHSI	9	0.0211	PSMB6	ENSG00000142507.10	ENSP00000270586.3	147.702	717
	ETIHADSVAKR	11	28.875	MSRB1	ENSG00000198736.11	ENSP00000480943.1	125.114	345
	EVIQHRFESL	10	14.7111	SPTBN1	ENSG00000115306.16	ENSP00000334156.5	224.383	6465
	TYISSVYHV	9	0.0593	SLC17A3	ENSG00000124564.17	ENSP00000355307.6	178.606	1260
	DQNPDAALR	9	25.5833	COPE	ENSG00000105669.14	ENSP00000262812.3	152.415	924
	FQYFVKVV	8	27.9	ERGIC3	ENSG00000125991.19	ENSP00000399124.1	312.8	1191
	ELIAKIPNF	9	0.9133	SET	ENSG00000119335.16	ENSP00000318012.8	131.367	831
	YYFEGIKQTF	10	0.0027	AHSA1	ENSG00000100591.8	ENSP00000216479.3	144.661	1014
	IYISTLKTEF	10	0.0238	AHSA1	ENSG00000100591.8	ENSP00000216479.3	144.661	1014
	RYQKSTELL	9	0.0247	H3F3A	ENSG00000163041.11	ENSP00000355781.1	240.435	408
	RYIANTVEL	9	0.0295	RPN2	ENSG00000118705.17	ENSP00000237530.6	234.845	1893
	RYIPTAAAF	9	0.0046	SEC61A1	ENSG00000058262.10	ENSP00000243253.3	112.939	1428
	QYNTYPIKL	9	0.0493	SEC61A1	ENSG00000058262.10	ENSP00000243253.3	112.939	1428
	KYAPSGFYI	9	0.0119	WDR1	ENSG00000071127.17	ENSP00000371890.2	188.501	1818
	RYNPITKRI	9	0.0169	AOX1	ENSG00000138356.14	ENSP00000363832.2	112.62	4014
	YYDKHFTEF	9	0.0045	ATP6V1A	ENSG00000114573.10	ENSP00000273398.3	110.326	1851
	EYYDKHFTEF	10	0.0239	ATP6V1A	ENSG00000114573.10	ENSP00000273398.3	110.326	1851
	YYQHIVTTL	9	0.0054	PCYOX1	ENSG00000116005.12	ENSP00000387654.2	119.453	1515
	SLFAGGMLR	9	12.8264	TMED9	ENSG00000184840.11	ENSP00000330945.6	107.71	705
	KYLSVQGQLF	10	0.0077	MTCH1	ENSG00000137409.19	ENSP00000362730.5	177.271	1167
	EVIKQLKEK	9	28.875	SBDS	ENSG00000126524.10	ENSP00000246868.2	112.524	750
	SQIPLSKI	8	10.355	XRCC5	ENSG00000079246.16	ENSP00000375977.2	109.642	2196
	RYLDGWNAI	9	0.0772	CYP27A1	ENSG00000135929.9	ENSP00000258415.4	110.929	1593
	EVIDDFMTR	9	10.9466	CYP27A1	ENSG00000135929.9	ENSP00000258415.4	110.929	1593
	TYGGSWKF	8	0.1706	AIG1	ENSG00000146416.18	ENSP00000350509.4	126.531	714
	NYLNHWNHF	9	0.0085	FN3K	ENSG00000167363.14	ENSP00000300784.7	126.615	927
	YIKHPVSL	8	1.2395	PSMD8	ENSG00000099341.11	ENSP00000481136.1	119.821	1050
	VYIKHPVSL	9	0.0059	PSMD8	ENSG00000099341.11	ENSP00000481136.1	119.821	1050
	EVAGIVAAR	9	22.3158	ACOT7	ENSG00000097021.19	ENSP00000367086.2	201.076	1140
	KYNPTWHCI	9	0.0245	DYNLL1	ENSG00000088986.11	ENSP00000242577.6	312.289	267
	KFNPVSFTW	9	0.011	KLHDC3	ENSG00000124702.18	ENSP00000313995.4	101.113	1146
	VYQEMPAQL	9	0.0119	BCKDHA	ENSG00000248098.12	ENSP00000269980.2	104.476	1335
	ECIGNVKVM	9	24.8571	ADH5	ENSG00000197894.11	ENSP00000296412.8	212.54	1122
	PYISNIYLI	9	0.0371	PLOD1	ENSG00000083444.17	ENSP00000196061.4	101.395	2181
	RYLDKTEQW	9	0.0047	C4A	ENSG00000244731.8	ENSP00000396688.2	253.207	5232
	YYPRVEYGF	9	0.0091	C4A	ENSG00000244731.8	ENSP00000396688.2	253.207	5232
	HYPLNTVTF	9	0.0074	TNS1	ENSG00000079308.19	ENSP00000498399.1	129.276	5481
	VYTSGIYNI	9	0.0158	TNS1	ENSG00000079308.19	ENSP00000498399.1	129.276	5481
	RWFDKSFTF	9	0.004	CPT1A	ENSG00000110090.13	ENSP00000265641.4	101.945	2319
	DVYENLYAGR	10	30	MAPKAPK2	ENSG00000162889.10	ENSP00000356070.3	101.009	1200
	LQLQLPRL	8	10.2137	PSME1	ENSG00000092010.15	ENSP00000206451.6	188.887	747
	LYDIILKNF	9	0.0433	PSME1	ENSG00000092010.15	ENSP00000206451.6	188.887	747
	NYTKAMRLF	9	0.0481	ADI1	ENSG00000182551.14	ENSP00000333666.3	137.469	537
	RYVRKFVLM	9	0.0737	CHMP2A	ENSG00000130724.8	ENSP00000469240.1	152.024	666
	NFTNVAATF	9	0.1463	ACLY	ENSG00000131473.17	ENSP00000345398.1	105.632	3273
	SYLEAFYKF	9	0.0009	ATP6V0D2	ENSG00000147614.4	ENSP00000285393.3	92.277	1050
	EVIPYTPAM	9	5.3868	HMOX1	ENSG00000100292.17	ENSP00000216117.8	92.3848	864
	HQAAIVSKI	9	3.7087	CALD1	ENSG00000122786.20	ENSP00000354513.2	118.507	1614
	IQYALRTL	8	7.6586	SARS	ENSG00000031698.13	ENSP00000234677.2	128.945	1542
	EVMQEVAQL	9	6.5793	SARS	ENSG00000031698.13	ENSP00000234677.2	128.945	1542
	KYLDIPKML	9	0.022	ACTN4	ENSG00000130402.12	ENSP00000252699.2	583.059	2733
	VYVQHPITF	9	0.0016	LITAF	ENSG00000189067.12	ENSP00000340118.5	108.552	483
	EVIEKLFAM	9	4.893	EPAS1	ENSG00000116016.14	ENSP00000263734.3	98.8256	2610
	LYLKALEGF	9	0.0273	EPAS1	ENSG00000116016.14	ENSP00000263734.3	98.8256	2610
	QWPPDPPLHF	10	0.0248	EPAS1	ENSG00000116016.14	ENSP00000263734.3	98.8256	2610
	TFLKARLV	8	7.3156	SEMA3B	ENSG00000012171.19	ENSP00000480680.1	146.145	2262
	MWSPTHPALF	10	0.0565	DYNC1I2	ENSG00000077380.15	ENSP00000386591.1	104.336	1896
	ETPSWTGSGF	10	4.5089	LAMB2	ENSG00000172037.14	ENSP00000307156.4	183.379	5394
	KFIWTNHKF	9	0.0245	NDUFA12	ENSG00000184752.13	ENSP00000330737.2	97.5734	435
	ELVSGVVAR	9	24.5	VAT1	ENSG00000108828.16	ENSP00000347872.2	105.776	1179
	EVVASIKAR	9	33	SLC9A3R2	ENSG00000065054.14	ENSP00000456895.1	158.773	678
	APQMDWNRKRE	11	65	SLC9A3R2	ENSG00000065054.14	ENSP00000456895.1	158.773	678
	KEKEPEKLDKL	11	7.7535	SF3B2	ENSG00000087365.15	ENSP00000318861.6	133.921	2685
	VYCNLLHSNSF	11	0.1475	PLPP1	ENSG00000067113.17	ENSP00000302229.8	103.431	852
	TYTDVTPRQF	10	0.0234	STARD7	ENSG00000084090.13	ENSP00000338030.5	98.5528	1110
	TYTDVTPRQFF	11	0.0277	STARD7	ENSG00000084090.13	ENSP00000338030.5	98.5528	1110
	MQVLVSRI	8	20.1852	BCL2L1	ENSG00000171552.13	ENSP00000365230.2	130.231	699
	KYKGIFNGF	9	0.0226	SLC25A3	ENSG00000075415.12	ENSP00000383898.3	178.18	1083
	VYQPEHMSF	9	0.0012	MSRA	ENSG00000175806.15	ENSP00000429461.1	206.97	639
	ESITDVLVR	9	38	MCL1	ENSG00000143384.13	ENSP00000358022.2	91.3	1050
	ETAFQGMLR	9	29.8571	MCL1	ENSG00000143384.13	ENSP00000358022.2	91.3	1050
	AYFKDFHLL	9	0.0062	SLC13A1	ENSG00000081800.9	ENSP00000194130.2	91.5258	1785
	EVNEAELLRR	10	45.5	CAVIN1	ENSG00000177469.13	ENSP00000349541.4	83.3871	1170
	EVIEESRAER	10	45	CAVIN1	ENSG00000177469.13	ENSP00000349541.4	83.3871	1170
	NYVKDLSRL	9	0.1965	CTDSP1	ENSG00000144579.7	ENSP00000273062.2	145.142	783
	SYIEHIFEI	9	0.0059	PEA15	ENSG00000162734.12	ENSP00000353660.4	87.2206	390
	KYVPAIAHL	9	0.0073	CPVL	ENSG00000106066.15	ENSP00000265394.5	102.972	1428
	KYVPAIAHLIHS	12	6.9851	CPVL	ENSG00000106066.15	ENSP00000265394.5	102.972	1428
	RYMDAWNTV	9	0.0783	TIMM13	ENSG00000099800.8	ENSP00000215570.2	82.4373	285
	RFIPRENGVYL	11	0.6566	FLNA	ENSG00000196924.17	ENSP00000358872.4	171.161	7860
	TYTEVVTEF	9	0.0027	AEBP1	ENSG00000106624.11	ENSP00000223357.3	102.69	3474
	LYANMFERL	9	0.0553	FKBP4	ENSG00000004478.8	ENSP00000001008.4	87.7493	1377
	EVLSKALSQR	10	35.5	GADD45A	ENSG00000116717.13	ENSP00000360025.4	94.0634	495
	EVVDFIQSKI	10	21.8182	PPM1G	ENSG00000115241.11	ENSP00000342778.4	80.0892	1638
	PYKVTQDEL	9	0.5289	NCL	ENSG00000115053.16	ENSP00000318195.4	157.891	2130
	AVVDVRIGM	9	14.1222	NCL	ENSG00000115053.16	ENSP00000318195.4	157.891	2130
	AVVDVRIGMTR	11	31.3333	NCL	ENSG00000115053.16	ENSP00000318195.4	157.891	2130
	IYNHITTRV	9	0.1704	ADD1	ENSG00000087274.17	ENSP00000421907.2	201.45	1896
	KQMRILHV	8	10.6412	GNAS	ENSG00000087460.25	ENSP00000360136.3	720.55	1140
	TYQNDIALI	9	0.1291	CFI	ENSG00000205403.13	ENSP00000378131.3	196.456	1773
	VYDDLKYVW	9	0.0175	RENBP	ENSG00000102032.13	ENSP00000377303.3	129.1	1281
	VYGNERFIQYL	11	0.4116	PICALM	ENSG00000073921.18	ENSP00000433846.1	127.986	1935
	VFMKSVKLEW	10	0.3481	PRPF6	ENSG00000101161.8	ENSP00000266079.4	75.412	2823
	KYLELCVDL	9	0.3992	EIF3A	ENSG00000107581.13	ENSP00000358140.3	75.6487	4146
	DVIAALRSR	9	26.1	KIFC3	ENSG00000140859.16	ENSP00000438805.2	185.823	2172
	KWNPTAGVAF	10	0.1926	POLR2C	ENSG00000102978.13	ENSP00000219252.4	81.2549	825
	KYWDVPPPGF	10	0.0536	U2AF2	ENSG00000063244.12	ENSP00000388475.1	96.639	1413
	KYIPICPVF	9	0.0044	SLC23A1	ENSG00000170482.17	ENSP00000302701.4	90.6048	1794
	EYTDVYPEI	9	0.0982	MAGED2	ENSG00000102316.17	ENSP00000364198.1	179.099	1818
	RFPRTIHMTF	10	0.0242	ACY1	ENSG00000243989.9	ENSP00000419830.1	398.078	684
	RSFQTSAI	8	22.3158	ATP5MC2	ENSG00000135390.19	ENSP00000377878.4	155.478	423
	KMPKMKMPTF	10	0.3399	AHNAK	ENSG00000124942.14	ENSP00000367263.4	75.697	17670
	KMPKVKMPKF	10	0.3886	AHNAK	ENSG00000124942.14	ENSP00000367263.4	75.697	17670
	RYRGDYDRF	9	0.1135	HNRNPUL2	ENSG00000214753.3	ENSP00000301785.5	71.1219	2241
	VYLQNWSHVL	10	0.1293	GPS1	ENSG00000169727.12	ENSP00000485035.1	125.767	1578
	KYQEVTNNL	9	0.0116	CAPRIN1	ENSG00000135387.21	ENSP00000434150.1	99.1686	2127
	KYQEVTNNLEF	11	0.0154	CAPRIN1	ENSG00000135387.21	ENSP00000434150.1	99.1686	2127
	VQLRLNSI	8	12.9167	PPP2R1A	ENSG00000105568.18	ENSP00000324804.6	113.151	1767
	EVCGQDITTK	10	49	PPP2R1A	ENSG00000105568.18	ENSP00000324804.6	113.151	1767
	EVISPDTTER	10	30	COL6A2	ENSG00000142173.15	ENSP00000300527.4	106.383	3057
	SYNRTFMKL	9	0.0236	MAN1A1	ENSG00000111885.7	ENSP00000357453.3	68.2373	1959
	KYIDKTIRV	9	0.0893	LSM7	ENSG00000130332.15	ENSP00000252622.8	97.7692	309
	KYPSPFFVF	9	0.0015	DHX9	ENSG00000135829.17	ENSP00000356520.3	74.012	3810
	NYLVRINEI	9	0.137	DHX9	ENSG00000135829.17	ENSP00000356520.3	74.012	3810
	HVIVDEIHER	10	27.7	DHX9	ENSG00000135829.17	ENSP00000356520.3	74.012	3810
	DTISPTLGF	9	2.2759	ARL2	ENSG00000213465.8	ENSP00000246747.4	106.453	552
	NYLDRFLSL	9	0.0387	CCND1	ENSG00000110092.3	ENSP00000227507.2	68.7278	885
	ETIPLTAEK	9	20.4074	CCND1	ENSG00000110092.3	ENSP00000227507.2	68.7278	885
	RYTQEIFSF	9	0.0039	SLC4A1	ENSG00000004939.15	ENSP00000262418.6	127.709	2733
	EVPREKLASR	10	31.8333	LARP1	ENSG00000155506.17	ENSP00000336721.4	80.3719	3057
	KYLSDNVHL	9	0.0732	CDC37	ENSG00000105401.9	ENSP00000222005.1	106.806	1134
	EVIPPYYSY	9	2.6495	TDP2	ENSG00000111802.14	ENSP00000367440.4	86.109	1086
	KYLATLETL	9	0.0213	JAK1	ENSG00000162434.12	ENSP00000343204.4	66.2677	3462
	SYMPTVSHL	9	0.0043	BSCL2	ENSG00000168000.14	ENSP00000413209.1	86.2128	1194
	AYLRIHAHF	9	0.0068	BSCL2	ENSG00000168000.14	ENSP00000413209.1	86.2128	1194
	RYPNRFKLW	9	0.0463	CYB5R1	ENSG00000159348.13	ENSP00000356218.4	76.1545	915
	EYFSYPVSL	9	0.079	SCNN1A	ENSG00000111319.13	ENSP00000353292.3	183.226	2184
	RLPETLPSL	9	0.4957	SCNN1A	ENSG00000111319.13	ENSP00000353292.3	183.226	2184
	KYPLLLDNI	9	0.1412	ARHGEF12	ENSG00000196914.9	ENSP00000432984.1	70.8969	4323
	KWGPASQQI	9	0.1498	HNF1B	ENSG00000275410.5	ENSP00000480291.1	106.23	1671
	YYLNDLERI	9	0.063	GNAI2	ENSG00000114353.17	ENSP00000312999.6	154.658	1065
	KYQEEFEHF	9	0.0016	LMAN1	ENSG00000074695.6	ENSP00000251047.4	63.1724	1530
	TVVGHWAGSR	10	44	FAM120A	ENSG00000048828.17	ENSP00000277165.5	76.5259	3354
	VQPSKYHFL	9	0.2639	MAGEF1	ENSG00000177383.4	ENSP00000315064.3	61.9427	921
	FVIDSDHLGHR	11	30.6667	COASY	ENSG00000068120.15	ENSP00000393564.2	75.0642	1692
	KYNMVSYLL	9	0.0247	GPAT3	ENSG00000138678.11	ENSP00000378651.2	131.994	1302
	KYNPQFGDAFW	11	0.2131	GPAT3	ENSG00000138678.11	ENSP00000378651.2	131.994	1302
	KYGIVLKEF	9	0.0168	GTF2F1	ENSG00000125651.14	ENSP00000377969.3	84.7461	1551
	VYSRTFTW	8	0.157	MYO1C	ENSG00000197879.17	ENSP00000354283.2	77.7502	3084
	KYMDVQFDF	9	0.0045	MYO1C	ENSG00000197879.17	ENSP00000354283.2	77.7502	3084
	VYSRTFTWL	9	0.0981	MYO1C	ENSG00000197879.17	ENSP00000354283.2	77.7502	3084
	NYPQSVPRL	9	0.0404	MYO1C	ENSG00000197879.17	ENSP00000354283.2	77.7502	3084
	AIVDVVANR	9	17.4222	ANXA7	ENSG00000138279.16	ENSP00000362012.4	116.448	1398
	ESIGRVLAQR	10	39.5	MRPL18	ENSG00000112110.10	ENSP00000356001.4	67.1164	540
	YFKDTHPKF	9	0.0239	CYB5R3	ENSG00000100243.21	ENSP00000338461.6	84.9556	903
	EIISHDTRR	9	39	CYB5R3	ENSG00000100243.21	ENSP00000338461.6	84.9556	903
	IYTSSVNRL	9	0.0348	COPB2	ENSG00000184432.10	ENSP00000422295.1	83.4962	2631
	TYPQGFKVW	9	0.0537	CYP4F2	ENSG00000186115.13	ENSP00000221700.3	75.0574	1560
	YYLTPDGQRF	10	0.009	CYP4F2	ENSG00000186115.13	ENSP00000221700.3	75.0574	1560
	VYIIGSSGF	9	0.0393	SCCPDH	ENSG00000143653.10	ENSP00000355467.3	59.4325	1287
	KYTGVLTEL	9	0.0483	GLDC	ENSG00000178445.9	ENSP00000370737.3	104.422	3060
	TYMKEILRF	9	0.0014	SLC17A5	ENSG00000119899.13	ENSP00000348019.5	58.4243	1485
	KYIQKPGLL	9	0.0906	PAQR7	ENSG00000182749.5	ENSP00000363414.3	57.7187	1038
	IYEPLHTHW	9	0.0109	PAQR7	ENSG00000182749.5	ENSP00000363414.3	57.7187	1038
	YIQKPGLLGR	10	23.4375	PAQR7	ENSG00000182749.5	ENSP00000363414.3	57.7187	1038
	GQWKKGFVL	9	2.7258	SERBP1	ENSG00000142864.14	ENSP00000360034.2	104.266	1224
	YKYKLLPRS	9	56.6667	MAOA	ENSG00000189221.9	ENSP00000340684.3	69.3787	1581
	IYIAGHPAF	9	0.0099	HNRNPL	ENSG00000104824.17	ENSP00000221419.4	152.993	1767
	AVASFPKKQE	10	80	COX7A2	ENSG00000112695.11	ENSP00000359098.2	152.454	345
	IYNGDMEKI	9	0.1535	BNIP3	ENSG00000176171.11	ENSP00000357625.5	70.0247	777
	DVISSIRNF	9	1.7773	TOMM5	ENSG00000175768.13	ENSP00000313584.6	57.9238	153
	NYARGHYTI	9	0.0422	TUBA1A	ENSG00000167552.14	ENSP00000446637.1	65.6278	1248
	YIRGSKIRF	9	2.8192	SNRPD3	ENSG00000100028.12	ENSP00000215829.3	59.6868	378
	VYIRGSKIRF	10	0.0309	SNRPD3	ENSG00000100028.12	ENSP00000215829.3	59.6868	378
	KYSDITIMF	9	0.0019	GAMT	ENSG00000130005.12	ENSP00000492031.1	109.148	639
	ETAPAVLER	9	16.2545	RGN	ENSG00000130988.13	ENSP00000253303.4	71.4061	897
	LYSHLVDYF	9	0.0212	GNA11	ENSG00000088256.9	ENSP00000078429.3	62.1073	1077
	VYQNIFTAM	9	0.1127	GNA11	ENSG00000088256.9	ENSP00000078429.3	62.1073	1077
	YYIDKLEYL	9	0.0077	NET1	ENSG00000173848.19	ENSP00000369717.3	59.8547	1626
	KYPLLLKEI	9	0.0815	NET1	ENSG00000173848.19	ENSP00000369717.3	59.8547	1626
	DVRMGGSFR	9	48	NET1	ENSG00000173848.19	ENSP00000369717.3	59.8547	1626
	NYVDLVSSL	9	0.1586	ECI2	ENSG00000198721.12	ENSP00000417170.2	212.253	420
	GYLADPAKF	9	0.0404	MRPL15	ENSG00000137547.8	ENSP00000260102.4	57.7359	888
	RYPTTFVMV	9	0.1323	ARL6IP5	ENSG00000144746.7	ENSP00000273258.3	54.8798	564
	RYPDSHQLF	9	0.002	G3BP2	ENSG00000138757.14	ENSP00000350518.3	77.3837	1347
	AYVPGFAHI	9	0.0192	CUEDC2	ENSG00000107874.11	ENSP00000358953.4	67.9384	861
	KYLRRLFRF	9	0.0142	UNC50	ENSG00000115446.11	ENSP00000350409.2	57.6148	777
	RYAEWEERI	9	0.0993	GBA2	ENSG00000070610.14	ENSP00000367343.3	120.651	2781
	TYDNVHQQF	9	0.0055	ARHGAP24	ENSG00000138639.18	ENSP00000378610.2	128.487	1959
	MYPDVFAHF	9	0.0008	PC	ENSG00000173599.14	ENSP00000377527.2	70.0291	3534
	EVIPPMKEF	9	1.229	NDUFB6	ENSG00000165264.11	ENSP00000369176.3	60.8205	384
	RWSPVRPLVF	10	0.0409	WDR34	ENSG00000119333.11	ENSP00000361800.2	101.484	1608
	AYLEAIHNF	9	0.0009	AP2S1	ENSG00000042753.11	ENSP00000263270.5	84.8274	426
	VYTVVDEMF	9	0.0213	AP2S1	ENSG00000042753.11	ENSP00000263270.5	84.8274	426
	NYGPMKGGSF	10	0.3896	HNRNPA3	ENSG00000170144.20	ENSP00000408487.1	71.8788	1068
	KYQKGFSLW	9	0.0098	TRAM1	ENSG00000067167.8	ENSP00000262213.2	67.6264	1122
	AYLLNLNHL	9	0.0529	TRAM1	ENSG00000067167.8	ENSP00000262213.2	67.6264	1122
	AYPHNLMTF	9	0.0041	TRAM1	ENSG00000067167.8	ENSP00000262213.2	67.6264	1122
	NYISDPTIL	9	0.1974	TRAM1	ENSG00000067167.8	ENSP00000262213.2	67.6264	1122
	RWFDKTLQF	9	0.0068	CRAT	ENSG00000095321.17	ENSP00000315013.2	122.297	1878
	EYSKQMQRF	9	0.0416	HDAC1	ENSG00000116478.12	ENSP00000362649.3	64.2846	1446
	RMLPHAPGV	9	3.9079	HDAC1	ENSG00000116478.12	ENSP00000362649.3	64.2846	1446
	PYNDYFEYF	9	0.0117	HDAC1	ENSG00000116478.12	ENSP00000362649.3	64.2846	1446
	VYHHLVETL	9	0.0106	GGT5	ENSG00000099998.17	ENSP00000381340.3	70.0911	1761
	HVVAPVLSR	9	18.0263	GGT5	ENSG00000099998.17	ENSP00000381340.3	70.0911	1761
	VYHHLVETLKF	11	0.0541	GGT5	ENSG00000099998.17	ENSP00000381340.3	70.0911	1761
	VYAAGSQFHSF	11	0.0123	GPT	ENSG00000167701.14	ENSP00000378408.2	78.2211	1488
	RYGDLVDYL	9	0.114	PDGFRB	ENSG00000113721.14	ENSP00000261799.4	68.6852	3318
	TYGEIFEKF	9	0.0009	NDUFC2	ENSG00000151366.13	ENSP00000281031.4	72.1863	357
	LYADVGGKQF	10	0.1143	SSR4	ENSG00000180879.13	ENSP00000359103.3	131.433	519
	TYIKSPPFF	9	0.002	ACO1	ENSG00000122729.19	ENSP00000309477.5	60.0054	2667
	HQQEISKI	8	14.2889	CDC42BPB	ENSG00000198752.11	ENSP00000355237.2	60.2996	5133
	KYVAEFLEW	9	0.017	CDC42BPB	ENSG00000198752.11	ENSP00000355237.2	60.2996	5133
	VYAIKNHYW	9	0.0144	TM9SF3	ENSG00000077147.16	ENSP00000360184.4	54.7983	1767
	EVINYEPIGY	10	37.6667	MYLK	ENSG00000065534.18	ENSP00000418335.1	130.127	5742
	QYLEEAPKF	9	0.0061	TRAPPC6A	ENSG00000007255.10	ENSP00000468612.1	71.1971	477
	KYLLADCNEAF	11	0.364	RAD21	ENSG00000164754.14	ENSP00000297338.2	62.5041	1893
	GYSPYQLTW	9	0.0218	NFKBIA	ENSG00000100906.10	ENSP00000450514.1	76.424	681
	KYEELFPAF	9	0.0153	NAPA	ENSG00000105402.8	ENSP00000263354.2	80.4915	885
	IYARAANMF	9	0.0084	NAPA	ENSG00000105402.8	ENSP00000263354.2	80.4915	885
	IYTDMGRFTI	10	0.2109	NAPA	ENSG00000105402.8	ENSP00000263354.2	80.4915	885
	RYSVFFQSL	9	0.0221	PSMD6	ENSG00000163636.10	ENSP00000295901.4	61.0718	1167
	SYVVAMETF	9	0.011	DDB1	ENSG00000167986.13	ENSP00000301764.7	164.11	3420
	LQFPVGRV	8	25.8333	HIST2H2AA4	ENSG00000272196.2	ENSP00000475814.1	49.3279	390
	QYLDRAEKL	9	0.0838	VPS4A	ENSG00000132612.16	ENSP00000254950.11	55.2132	1311
	RYLGKVLEL	9	0.0161	CLUH	ENSG00000132361.17	ENSP00000464732.2	122.318	3753
	YYALEVSYF	9	0.0078	COPS5	ENSG00000121022.14	ENSP00000350512.4	65.4424	1002
	VFHPSQDLVF	10	0.1043	PRPF19	ENSG00000110107.9	ENSP00000227524.4	56.5941	1512
	IFKPPDPDNTF	11	0.1027	MOAP1	ENSG00000165943.5	ENSP00000298894.4	48.8266	1053
	TYLKKIPGF	9	0.0076	SERINC3	ENSG00000132824.14	ENSP00000340243.4	49.7513	1419
	AQHKFLVAV	9	8.6933	TCF25	ENSG00000141002.20	ENSP00000457329.1	153.308	795
	HYQDVSCLQF	10	0.027	WDR18	ENSG00000065268.10	ENSP00000466551.1	57.7673	804
	GYPLWKVTF	9	0.024	PNP	ENSG00000198805.11	ENSP00000452421.1	278.551	663
	LQFPVGRI	8	16.9273	H2AFZ	ENSG00000164032.12	ENSP00000296417.5	76.1258	384
	RCAHIEAKF	9	3.0442	NAP1L4	ENSG00000205531.13	ENSP00000436397.1	97.6803	1158
	AYDTVRWEF	9	0.0303	DPP7	ENSG00000176978.14	ENSP00000360635.2	117.458	1476
	IYTRLLPAL	9	0.174	ACY1	ENSG00000243989.9	ENSP00000490149.1	398.078	1224
	RYLEQLHQL	9	0.0039	STAT3	ENSG00000168610.14	ENSP00000264657.4	78.644	2310
	RYLEKPMEI	9	0.0074	STAT3	ENSG00000168610.14	ENSP00000264657.4	78.644	2310
	RYLNEFEEL	9	0.0243	EIF2AK1	ENSG00000086232.13	ENSP00000199389.6	48.5396	1890
	SYLKDTKLW	9	0.0551	STK24	ENSG00000102572.14	ENSP00000365730.3	68.2283	1329
	VWNPRSHEKL	10	0.5127	WDR6	ENSG00000178252.18	ENSP00000413432.1	69.9581	3210
	LYMKNGQGF	9	0.0203	RAP1B	ENSG00000127314.18	ENSP00000445090.1	67.5197	354
	TYQDIQNTI	9	0.0114	POLR2A	ENSG00000181222.16	ENSP00000499521.1	57.3251	5910
	VYASDRATF	9	0.0093	ECI2	ENSG00000198721.12	ENSP00000369461.3	212.253	1182
	ELAYADVAKR	10	44	CLIC5	ENSG00000112782.17	ENSP00000344165.6	49.4381	753
	RYLEVMRKL	9	0.0208	PTPA	ENSG00000119383.19	ENSP00000351885.4	102.202	969
	KYSKRFPEL	9	0.0329	PRPF31	ENSG00000105618.14	ENSP00000375635.1	60.3729	1479
	VYFSAIQKI	9	0.0061	BAIAP2L2	ENSG00000128298.17	ENSP00000371085.3	46.1526	1587
	IYKSIMEQF	9	0.0032	BAIAP2L2	ENSG00000128298.17	ENSP00000371085.3	46.1526	1587
	EVVGEQVTSY	10	30.1667	CNDP2	ENSG00000133313.15	ENSP00000462311.1	167.696	1425
	YYFDSYAHF	9	0.0014	PRMT1	ENSG00000126457.21	ENSP00000406162.2	147.944	1113
	EYMLQNHVF	9	0.032	IPO7	ENSG00000205339.10	ENSP00000369042.3	55.4418	3114
	KYLEMIYSM	9	0.0251	IPO7	ENSG00000205339.10	ENSP00000369042.3	55.4418	3114
	NYGRVFSEW	9	0.0341	SNX4	ENSG00000114520.11	ENSP00000251775.4	47.3111	1350
	RYLPTGSFPF	10	0.0172	TUSC3	ENSG00000104723.20	ENSP00000424544.1	52.1811	1044
	RYLPTGSFPFL	11	0.1518	TUSC3	ENSG00000104723.20	ENSP00000424544.1	52.1811	1044
	VFAGVFNTF	9	0.0083	F13A1	ENSG00000124491.15	ENSP00000264870.3	44.753	2196
	EYATKISRF	9	0.0315	PITHD1	ENSG00000057757.10	ENSP00000246151.4	45.655	633
	EVVAKFLHK	9	21.3636	PPP1CA	ENSG00000172531.15	ENSP00000365936.4	110.679	990
	KYPENFFLL	9	0.0032	PPP1CA	ENSG00000172531.15	ENSP00000365936.4	110.679	990
	EYMKHTRLF	9	0.016	FLII	ENSG00000177731.16	ENSP00000438536.2	103.208	3642
	ETVDAVQER	9	25.5833	SUN1	ENSG00000164828.18	ENSP00000409909.1	74.3291	2130
	VYSPHVLNL	9	0.0042	DNM2	ENSG00000079805.16	ENSP00000352721.6	119.867	2598
	KYLSGIAHF	9	0.0016	PMPCA	ENSG00000165688.12	ENSP00000360782.3	60.2423	1575
	RFLDDLGLKF	10	0.1283	DSG2	ENSG00000046604.13	ENSP00000261590.8	43.4269	3354
	EYLKLLHSF	9	0.0058	SREBF2	ENSG00000198911.12	ENSP00000354476.4	50.8757	3423
	TYTDRVFFL	9	0.0326	PLXNB2	ENSG00000196576.15	ENSP00000409171.1	297.494	5514
	YYTDIMHTL	9	0.0046	PLXNB2	ENSG00000196576.15	ENSP00000409171.1	297.494	5514
	ETFDYIGSSR	10	21.7273	NCSTN	ENSG00000162736.17	ENSP00000294785.5	112.146	2127
	KYGSVTVW	8	0.3841	PPP4C	ENSG00000149923.14	ENSP00000455995.1	74.7916	921
	RYPDRITLI	9	0.0115	PPP4C	ENSG00000149923.14	ENSP00000455995.1	74.7916	921
	IYSIDFTRF	9	0.0066	UNC119B	ENSG00000175970.11	ENSP00000344942.4	44.7627	753
	RYQFTPAFL	9	0.0734	UNC119B	ENSG00000175970.11	ENSP00000344942.4	44.7627	753
	SQFSYQHAI	9	2.5023	EIF3H	ENSG00000147677.11	ENSP00000428669.1	121.663	705
	RYQERFKHI	9	0.0756	SPRYD3	ENSG00000167778.9	ENSP00000301463.4	44.966	1326
	TQYRAMFV	8	27	EAPP	ENSG00000129518.9	ENSP00000250454.3	45.7793	855
	AYLESFYKF	9	0.0009	ATP6V0D1	ENSG00000159720.12	ENSP00000441282.1	214.255	1176
	LYPEGLAQL	9	0.0651	ATP6V0D1	ENSG00000159720.12	ENSP00000441282.1	214.255	1176
	VGARIYHTI	9	1.7211	MGST1	ENSG00000008394.13	ENSP00000379513.3	166	465
	RYVLYPNNF	9	0.008	HEXA	ENSG00000213614.9	ENSP00000268097.5	87.8725	1587
	SYLKQLPHF	9	0.0023	SNRNP200	ENSG00000144028.15	ENSP00000317123.5	112.405	6408
	KYVHLFPKL	9	0.0203	SNRNP200	ENSG00000144028.15	ENSP00000317123.5	112.405	6408
	ETQLPVSFR	9	24	SNRNP200	ENSG00000144028.15	ENSP00000317123.5	112.405	6408
	VYMDWYEKF	9	0.0007	SNRNP200	ENSG00000144028.15	ENSP00000317123.5	112.405	6408
	IYTDQAGQWRI	11	0.4904	C12orf10	ENSG00000139637.14	ENSP00000267103.5	65.0491	1128
	YYTSVTPVL	9	0.0425	PTBP1	ENSG00000011304.20	ENSP00000342332.5	115.59	1581
	EVFDFSQRR	9	14.6556	NFE2L2	ENSG00000116044.16	ENSP00000411575.2	72.7238	1746
	RYPTSIASL	9	0.0318	BUB3	ENSG00000154473.18	ENSP00000357851.5	54.3097	978
	SFHNIHNTF	9	0.022	BUB3	ENSG00000154473.18	ENSP00000357851.5	54.3097	978
	RYPTSIASLAF	11	0.0548	BUB3	ENSG00000154473.18	ENSP00000357851.5	54.3097	978
	RYISQTQGL	9	0.0723	HIPK2	ENSG00000064393.16	ENSP00000385571.3	42.7301	3594
	YQRDPLKL	8	2.9613	STAT6	ENSG00000166888.12	ENSP00000451546.2	115.738	2595
	IYQRDPLKL	9	0.0232	STAT6	ENSG00000166888.12	ENSP00000451546.2	115.738	2595
	QYMKIISSF	9	0.0035	HSPA4	ENSG00000170606.15	ENSP00000302961.2	53.7436	2520
	YVVEKVLDR	9	21.2727	CBX1	ENSG00000108468.15	ENSP00000225603.4	44.2421	555
	TYMDAQLFKKV	11	0.8788	RGL1	ENSG00000143344.15	ENSP00000354097.3	40.6707	2304
	SYIELPAYL	9	0.0221	LAPTM5	ENSG00000162511.8	ENSP00000294507.3	40.9274	786
	SYMEVPTYL	9	0.0073	LAPTM5	ENSG00000162511.8	ENSP00000294507.3	40.9274	786
	VYSEVAAYEF	10	0.013	DRG1	ENSG00000185721.12	ENSP00000329715.4	41.2668	1101
	FVVEKVLDR	9	27.9	CBX3	ENSG00000122565.19	ENSP00000387348.1	69.7723	303
	YAHIYHQHF	9	0.7868	MOB1A	ENSG00000114978.18	ENSP00000379364.3	43.1929	648
	VYAHIYHQHF	10	0.0089	MOB1A	ENSG00000114978.18	ENSP00000379364.3	43.1929	648
	QYTHKIYHL	9	0.0221	PITPNA	ENSG00000174238.14	ENSP00000316809.7	53.4843	810
	TYLMLANHL	9	0.0856	GBE1	ENSG00000114480.13	ENSP00000410833.2	41.4864	2106
	VYADTIKDLL	10	0.1813	ACOT11	ENSG00000162390.17	ENSP00000340260.2	47.8857	1782
	EVFDKTYQFL	10	3.6101	RRP36	ENSG00000124541.7	ENSP00000244496.5	46.0652	777
	NYMDCISSL	9	0.1751	BICC1	ENSG00000122870.11	ENSP00000362993.3	40.1386	2922
	FYPYGLQTF	9	0.0102	SUN2	ENSG00000100242.15	ENSP00000385616.1	102.527	2214
	KYKEAAHLL	9	0.011	KLC4	ENSG00000137171.15	ENSP00000395806.2	79.1086	1626
	RYNPENNTW	9	0.022	IVNS1ABP	ENSG00000116679.16	ENSP00000356468.3	181.624	1926
	DVTSCISYR	9	38	IVNS1ABP	ENSG00000116679.16	ENSP00000356468.3	181.624	1926
	EWSPYTKIFQF	11	0.363	IVNS1ABP	ENSG00000116679.16	ENSP00000356468.3	181.624	1926
	EVATFFAKM	9	8.7311	TOP1	ENSG00000198900.6	ENSP00000354522.2	38.9035	2295
	VYNENLVHMI	10	0.2172	BCAS2	ENSG00000116752.6	ENSP00000358554.3	40.6181	675
	KYMAEALLL	9	0.0244	TOMM70	ENSG00000154174.7	ENSP00000284320.5	40.6246	1824
	HYAYSFKYL	9	0.1651	SUPT6H	ENSG00000109111.15	ENSP00000319104.6	42.7856	5178
	HQIVVDRV	8	26.1	SEMA3G	ENSG00000010319.6	ENSP00000231721.2	42.3375	2346
	TYVTEVREL	9	0.122	KTN1	ENSG00000126777.18	ENSP00000391964.2	126.316	3900
	VYNANINLF	9	0.0025	PKD2	ENSG00000118762.8	ENSP00000237596.2	41.8857	2904
	LYIVHPTMF	9	0.0088	ARHGAP1	ENSG00000175220.12	ENSP00000310491.4	39.9601	1317
	KYVADFSQF	9	0.0069	KCNJ15	ENSG00000157551.19	ENSP00000381905.1	164.27	1125
	MWKEGNRIHF	10	0.2915	HSD17B4	ENSG00000133835.16	ENSP00000425993.1	168.286	1797
	TYDKGYQF	8	0.186	PEX5	ENSG00000139197.10	ENSP00000266564.3	51.0135	1893
	EVFNKFFKER	10	25.0833	SUPT16H	ENSG00000092201.10	ENSP00000216297.2	39.8971	3141
	RYFYKVHQL	9	0.0092	BSDC1	ENSG00000160058.18	ENSP00000397759.2	63.272	1341
	TYNYPVHYF	9	0.0034	TMEM30A	ENSG00000112697.16	ENSP00000230461.6	51.294	1083
	TYIPVPAKI	9	0.0036	ST3GAL1	ENSG00000008513.16	ENSP00000428540.1	52.4779	1020
	KYFQGDLQLF	10	0.0077	PDK2	ENSG00000005882.11	ENSP00000007708.3	131.054	1029
	TYQRWQFTL	9	0.0189	PRPF8	ENSG00000174231.17	ENSP00000304350.6	84.5527	7005
	EIRDIILGM	9	17.3556	PRPF8	ENSG00000174231.17	ENSP00000304350.6	84.5527	7005
	RYIDRIHIF	9	0.001	PRPF8	ENSG00000174231.17	ENSP00000304350.6	84.5527	7005
	VYTTTVHWL	9	0.0444	PRPF8	ENSG00000174231.17	ENSP00000304350.6	84.5527	7005
	ETIHPRKSY	9	12.8958	PRPF8	ENSG00000174231.17	ENSP00000304350.6	84.5527	7005
	NYLHLDYNF	9	0.021	PRPF8	ENSG00000174231.17	ENSP00000304350.6	84.5527	7005
	RYIDRIHIFF	10	0.0048	PRPF8	ENSG00000174231.17	ENSP00000304350.6	84.5527	7005
	VFQHYHAKF	9	0.0658	SCAP	ENSG00000114650.20	ENSP00000497087.1	73.8946	3837
	MQFRSILI	8	9.9824	UPF1	ENSG00000005007.12	ENSP00000262803.4	68.5469	3354
	RWSEVTRKLEF	11	0.1884	KIF13B	ENSG00000197892.13	ENSP00000427900.1	38.7016	5478
	RYTIVQQQI	9	0.0257	TUBGCP2	ENSG00000130640.13	ENSP00000252936.3	61.3176	2706
	EYGQVNHAL	9	0.2286	TUBGCP2	ENSG00000130640.13	ENSP00000252936.3	61.3176	2706
	KFYTDPSYF	9	0.075	WASF2	ENSG00000158195.11	ENSP00000483313.1	35.9608	1494
	RYQPQSGYW	9	0.0459	TRIM6	ENSG00000121236.21	ENSP00000421079.1	124.828	939
	VFLDYEAGTVSF	12	0.3169	TRIM6	ENSG00000121236.21	ENSP00000421079.1	124.828	939
	LYLTNCEKL	9	0.2723	ZER1	ENSG00000160445.11	ENSP00000291900.2	39.6311	2298
	KFMPVSSLI	9	0.0906	FTSJ3	ENSG00000108592.17	ENSP00000396673.2	60.1115	2541
	RFIHNSHDLTY	11	1.5461	TBC1D4	ENSG00000136111.13	ENSP00000366852.2	35.6848	3705
	VYSETVDLIKF	11	0.0233	AFF1	ENSG00000172493.20	ENSP00000378578.4	47.014	3654
	RYMEVSGNL	9	0.1194	SF3A3	ENSG00000183431.12	ENSP00000362110.4	44.1653	1503
	IYNPTTGEF	9	0.0082	ATP1B3	ENSG00000069849.11	ENSP00000286371.3	40.4355	837
	DVINPMALR	9	27.8	SART1	ENSG00000175467.15	ENSP00000310448.5	37.7871	2400
	KYINTDAKF	9	0.0121	TRPC4AP	ENSG00000100991.12	ENSP00000252015.2	46.1199	2391
	SYADQMFLL	9	0.0304	TRPC4AP	ENSG00000100991.12	ENSP00000252015.2	46.1199	2391
	QYLRNPPKL	9	0.0404	SHC1	ENSG00000160691.18	ENSP00000398864.1	67.8868	387
	ETAPRTIFQR	10	23.9375	ATXN10	ENSG00000130638.17	ENSP00000252934.4	48.5889	1425
	VQRLEPVI	8	18.5526	PFKFB3	ENSG00000170525.21	ENSP00000492001.1	60.4465	1704
	HQNVFPNHI	9	2.8119	ANKRD10	ENSG00000088448.14	ENSP00000267339.2	75.6503	1260
	KQIEINTI	8	6.378	GSS	ENSG00000100983.12	ENSP00000494819.1	74.6981	1080
	KYDPNVYSI	9	0.0092	ITGAV	ENSG00000138448.12	ENSP00000261023.3	34.7729	3144
	IYGAPGVEF	9	0.0076	LLGL2	ENSG00000073350.13	ENSP00000464397.1	134.154	3057
	SVAHFGSRR	9	20.3704	LLGL2	ENSG00000073350.13	ENSP00000464397.1	134.154	3057
	KFTPVASKF	9	0.0207	ZYX	ENSG00000159840.16	ENSP00000376642.2	44.4389	1245
	YIDRVRSL	8	2.5583	KRT18	ENSG00000111057.11	ENSP00000373487.3	85.5933	1290
	RYALQMEQL	9	0.0971	KRT18	ENSG00000111057.11	ENSP00000373487.3	85.5933	1290
	EYRPEFSNF	9	0.0662	PARP4	ENSG00000102699.6	ENSP00000371419.3	34.4744	5172
	QYPSICPRL	9	0.0573	PARP4	ENSG00000102699.6	ENSP00000371419.3	34.4744	5172
	AYGTVHYF	8	0.097	LMF2	ENSG00000100258.18	ENSP00000216080.5	52.7443	2046
	TYAEISQAF	9	0.004	SLC2A9	ENSG00000109667.12	ENSP00000264784.3	64.0591	1620
	RYVQQLQRL	9	0.0226	MRPL43	ENSG00000055950.16	ENSP00000299179.5	100.736	606
	GPREAGLR	8	80	CCDC115	ENSG00000136710.10	ENSP00000387301.1	45.1351	525
	EVGPREAGLR	10	52.5	CCDC115	ENSG00000136710.10	ENSP00000387301.1	45.1351	525
	RLPSSWALF	9	0.1195	ITFG1	ENSG00000129636.12	ENSP00000319918.6	48.699	1836
	RYLTGAWRL	9	0.024	ALG5	ENSG00000120697.9	ENSP00000239891.3	38.8495	972
	SYFDEPVEL	9	0.0327	ARFGAP3	ENSG00000242247.11	ENSP00000263245.5	35.9364	1548
	KFHSEVAKF	9	0.0743	GGA2	ENSG00000103365.15	ENSP00000311962.4	42.6082	1839
	HMYIFKTL	8	8.0939	UGT8	ENSG00000174607.11	ENSP00000311648.6	37.5684	1623
	DVVSKFLNR	9	19.4839	PPP1CB	ENSG00000213639.10	ENSP00000351298.2	42.818	981
	EVYDIAFSR	9	12.75	DCAF7	ENSG00000136485.15	ENSP00000483236.1	35.1343	1026
	RYLPKLKAF	9	0.0169	CRY2	ENSG00000121671.11	ENSP00000478187.1	37.2593	1842
	GYSEHFVEF	9	0.0065	GMPR	ENSG00000137198.9	ENSP00000259727.4	33.4896	1035
	AVIHLALKER	10	46	SF3A1	ENSG00000099995.19	ENSP00000215793.7	66.077	2379
	EVVEDSLRQR	10	41.5	TMX4	ENSG00000125827.9	ENSP00000246024.2	33.385	1047
	KYPEIKSLM	9	0.0567	DEGS1	ENSG00000143753.13	ENSP00000316476.4	38.4626	969
	DTISPYSRM	9	6.3865	DEGS1	ENSG00000143753.13	ENSP00000316476.4	38.4626	969
	HFIAEHYMF	9	0.0437	DEGS1	ENSG00000143753.13	ENSP00000316476.4	38.4626	969
	KYIPKQSFL	9	0.0167	EMC3	ENSG00000125037.12	ENSP00000245046.2	40.4694	783
	AYANIISQF	9	0.0035	SLC47A2	ENSG00000180638.17	ENSP00000326671.5	56.2849	1806
	NYPETLGRLLI	11	0.5073	SEC14L1	ENSG00000129657.16	ENSP00000389838.1	61.9679	2043
	EVIKNRFHR	9	19.6452	USP19	ENSG00000172046.19	ENSP00000400090.1	49.7777	4116
	TYARLAQLL	9	0.0278	USP19	ENSG00000172046.19	ENSP00000400090.1	49.7777	4116
	SYILRPVAF	9	0.0127	SLC28A1	ENSG00000156222.12	ENSP00000286749.3	59.6764	1947
	QYSDINNRW	9	0.0494	SPTBN2	ENSG00000173898.13	ENSP00000433593.1	48.56	7095
	STIGETSNR	9	18.2368	RBM23	ENSG00000100461.18	ENSP00000339220.5	45.8608	1215
	EQPETYYKW	9	0.2333	INTS1	ENSG00000164880.16	ENSP00000385722.3	41.032	6570
	SVIDYQTHFR	10	13.6036	TMED7	ENSG00000134970.14	ENSP00000405926.3	32.2296	672
	KYIIELNHM	9	0.0526	YPEL3	ENSG00000090238.11	ENSP00000381818.4	49.8255	357
	KYLDNPNAL	9	0.0499	KANK2	ENSG00000197256.10	ENSP00000465650.1	38.7317	2553
	EVADPTAHR	9	11.2283	KANK2	ENSG00000197256.10	ENSP00000465650.1	38.7317	2553
	AYTTVLQEW	9	0.021	KANK2	ENSG00000197256.10	ENSP00000465650.1	38.7317	2553
	EVADPTAHRR	10	20.5926	KANK2	ENSG00000197256.10	ENSP00000465650.1	38.7317	2553
	VYRNKDALSHF	11	0.1064	TIMMDC1	ENSG00000113845.9	ENSP00000418803.1	42.3254	855
	TQFLPRTI	8	6.9179	PDZD11	ENSG00000120509.10	ENSP00000239666.4	47.976	420
	VMLEVLRV	8	15.3913	ERMP1	ENSG00000099219.14	ENSP00000340427.5	38.3139	2712
	EVFHSGHSR	9	17.8	FAM102A	ENSG00000167106.12	ENSP00000362187.1	34.2773	1152
	SQRITNQV	8	27.2	PSMD7	ENSG00000103035.11	ENSP00000219313.4	74.6046	972
	KYPASSSVF	9	0.0233	HOXB7	ENSG00000260027.4	ENSP00000239165.7	34.5512	651
	VYSEVHFTL	9	0.0025	SYNPO	ENSG00000171992.13	ENSP00000302139.4	38.5981	2709
	EVSGCGSLR	9	37.6667	LRRC47	ENSG00000130764.10	ENSP00000367498.1	33.0169	1749
	MVVGRGLLGR	10	41.5	HAGH	ENSG00000063854.13	ENSP00000380514.3	169.465	924
	EVIGRLDTM	9	6.7761	ADH1B	ENSG00000196616.14	ENSP00000486614.1	39.1267	1005
	KYSKIKHLL	9	0.0091	SCNN1B	ENSG00000168447.11	ENSP00000345751.2	32.043	1920
	TQYKMTISM	9	3.7106	SCNN1B	ENSG00000168447.11	ENSP00000345751.2	32.043	1920
	SYLSHSEQLVF	11	0.0506	TMEM106A	ENSG00000184988.8	ENSP00000483246.1	34.0297	786
	VYWKIYNSI	9	0.0655	SF3B1	ENSG00000115524.16	ENSP00000335321.5	98.1829	3912
	YYTREVMLI	9	0.0383	SF3B1	ENSG00000115524.16	ENSP00000335321.5	98.1829	3912
	GQRYFLNHI	9	9.7647	WWTR1	ENSG00000018408.14	ENSP00000419465.1	46.6225	1200
	TYLPAPEGLKF	11	0.0056	TNC	ENSG00000041982.16	ENSP00000442242.1	66.6397	5514
	SYLDNFIKI	9	0.0093	PAK4	ENSG00000130669.17	ENSP00000469413.1	45.2712	1773
	EVTDYTTGR	9	21.5909	ACSL4	ENSG00000068366.19	ENSP00000262835.7	34.3577	2010
	VPYPLPKI	8	9.7088	NPEPPS	ENSG00000141279.16	ENSP00000320324.4	52.0194	2757
	NYADQISRL	9	0.1401	SPAG9	ENSG00000008294.21	ENSP00000349636.4	55.7122	3921
	VYSEAARVLQF	11	0.021	GALK2	ENSG00000156958.15	ENSP00000453133.1	37.8789	1302
	RYLPDTLLL	9	0.0071	COMT	ENSG00000093010.13	ENSP00000354511.6	59.6022	813
	EIISEVQRM	9	8.8803	ASAP2	ENSG00000151693.11	ENSP00000281419.3	31.9314	3018
	QYTQALEKF	9	0.0092	ASAP2	ENSG00000151693.11	ENSP00000281419.3	31.9314	3018
	EYLLKVNEI	9	0.1535	ASAP2	ENSG00000151693.11	ENSP00000281419.3	31.9314	3018
	VYIDRVRSL	9	0.029	LMNA	ENSG00000160789.20	ENSP00000357282.3	81.9083	1842
	AYIADHLGF	9	0.0522	ANK2	ENSG00000145362.18	ENSP00000264366.6	106.286	11772
	PYMAKFVVF	9	0.0179	ANK2	ENSG00000145362.18	ENSP00000264366.6	106.286	11772
	SYAEIEQTI	9	0.0119	ANK2	ENSG00000145362.18	ENSP00000264366.6	106.286	11772
	SYADESFHF	9	0.0034	ANK2	ENSG00000145362.18	ENSP00000264366.6	106.286	11772
	QLPDKWQHDL	10	2.4613	ALYREF	ENSG00000183684.7	ENSP00000421592.2	32.5261	792
	RYQQWMERF	9	0.005	ELAC2	ENSG00000006744.19	ENSP00000463740.2	47.5429	1878
	IYIKHPHLF	9	0.0006	DNTTIP1	ENSG00000101457.13	ENSP00000361705.3	34.4642	987
	ETAGRYITY	9	8.2978	POLR2E	ENSG00000099817.12	ENSP00000478303.1	77.6875	630
	QGYTVARI	8	30.5	SEL1L	ENSG00000071537.14	ENSP00000337053.4	36.1161	2382
	KQALKYFNL	9	1.2698	SEL1L	ENSG00000071537.14	ENSP00000337053.4	36.1161	2382
	QYAPSTAQF	9	0.0024	ZMIZ2	ENSG00000122515.15	ENSP00000265346.7	54.0268	2682
	AYHNSPAYL	9	0.1615	SMARCE1	ENSG00000073584.20	ENSP00000464511.1	52.6253	1023
	NYLVLPNRI	9	0.09	ESYT2	ENSG00000117868.16	ENSP00000499020.1	36.048	2679
	EVIGKLKGL	9	9.4126	SYNE2	ENSG00000054654.16	ENSP00000450831.1	137.75	10623
	EVISGYEEL	9	5.1184	CYFIP1	ENSG00000273749.5	ENSP00000478779.1	50.368	3759
	LYGKIAEAF	9	0.0168	GIPC1	ENSG00000123159.16	ENSP00000376753.3	96.0359	999
	VYLGHVIYL	9	0.0162	GJA4	ENSG00000187513.9	ENSP00000343676.4	33.0215	999
	EQFKFKNMV	9	11.4239	FAM192A	ENSG00000172775.17	ENSP00000457850.1	56.8563	762
	RYMQWRETI	9	0.0219	ITPKB	ENSG00000143772.9	ENSP00000272117.3	31.4015	2838
	DVTLGSVLGR	10	42	ACOX1	ENSG00000161533.12	ENSP00000293217.4	38.2773	1980
	GQWEVKKI	8	18.6053	SEC13	ENSG00000157020.18	ENSP00000312122.4	81.3331	966
	YYMKDLPTSF	10	0.0052	PI4KA	ENSG00000241973.10	ENSP00000255882.6	42.4816	6306
	RFIRPMGLRF	10	0.1038	NSA2	ENSG00000164346.10	ENSP00000483484.1	29.0634	780
	LYLKEVTKF	9	0.0034	RRAGD	ENSG00000025039.14	ENSP00000352131.2	38.6884	747
	TYMKDLYQL	9	0.0083	ARHGAP18	ENSG00000146376.11	ENSP00000357131.2	28.5349	1989
	RYDPNIDQW	9	0.0269	KLHL12	ENSG00000117153.16	ENSP00000356230.3	30.1887	1704
	KYHGYPYSF	9	0.0019	MAGT1	ENSG00000102158.19	ENSP00000478379.1	28.2157	1101
	RYSSAFTNRIFF	12	0.1923	MAGT1	ENSG00000102158.19	ENSP00000478379.1	28.2157	1101
	HYAHLIKTF	9	0.0078	DOCK1	ENSG00000150760.12	ENSP00000280333.6	34.1629	5595
	MYIRYLYKL	9	0.0257	DOCK1	ENSG00000150760.12	ENSP00000280333.6	34.1629	5595
	QYADMLNKKF	10	0.044	DOCK1	ENSG00000150760.12	ENSP00000280333.6	34.1629	5595
	KYMDINFDF	9	0.0063	MYO1D	ENSG00000176658.17	ENSP00000324527.5	35.1387	3018
	IYASVRTLL	9	0.0337	SH3BP4	ENSG00000130147.16	ENSP00000340237.4	39.1447	2889
	KYTKIFNDF	9	0.0077	ZMYND11	ENSG00000015171.19	ENSP00000371017.5	55.357	1446
	IYQFIMDRF	9	0.0122	FOXC1	ENSG00000054598.9	ENSP00000493906.1	27.7065	1659
	EQYPGGMAR	9	15.058	FOXC1	ENSG00000054598.9	ENSP00000493906.1	27.7065	1659
	KYAMMFAEL	9	0.1095	HUWE1	ENSG00000086758.16	ENSP00000479451.1	50.4677	13095
	DYILNVMKF	9	0.0438	HUWE1	ENSG00000086758.16	ENSP00000479451.1	50.4677	13095
	RYTDMESEDYHF	12	0.1578	HUWE1	ENSG00000086758.16	ENSP00000479451.1	50.4677	13095
	KYAHMINGF	9	0.0156	ADSS	ENSG00000035687.10	ENSP00000355493.3	29.2783	1368
	KYGPVFSF	8	0.0255	CYP51A1	ENSG00000001630.17	ENSP00000003100.8	29.403	1527
	NYIKRNWRI	9	0.0872	CSE1L	ENSG00000124207.17	ENSP00000262982.2	28.2429	2913
	EYMEHVYLI	9	0.0119	OSBPL2	ENSG00000130703.16	ENSP00000494549.1	38.6241	1440
	YYEEQHPEL	9	0.1204	IL32	ENSG00000008517.16	ENSP00000433866.3	125.658	663
	TFKELANEF	9	0.1342	ERBB3	ENSG00000065361.15	ENSP00000448729.1	75.075	1386
	HQLPLPHNV	9	1.7648	HIF1A	ENSG00000100644.17	ENSP00000338018.4	55.1267	2478
	RYAEEVGIF	9	0.0345	NANS	ENSG00000095380.11	ENSP00000210444.5	32.8313	1077
	LYGNIIDNL	9	0.1878	IDH3B	ENSG00000101365.21	ENSP00000482773.1	116.497	1161
	YYPSTPGRYSI	11	0.1783	FLNB	ENSG00000136068.14	ENSP00000295956.4	154.127	7806
	VFVNTHHIL	9	0.2321	B3GNT2	ENSG00000170340.11	ENSP00000305595.4	26.5678	1191
	RYAQNVAFF	9	0.0039	ZNF32	ENSG00000169740.14	ENSP00000363556.2	48.2199	819
	EMISDEIHER	10	24.2857	SH3BP5	ENSG00000131370.16	ENSP00000373301.3	45.2245	1365
	ELVHKETAAR	10	49	SH3BP5	ENSG00000131370.16	ENSP00000373301.3	45.2245	1365
	KYPNVFKKI	9	0.0209	AHCYL1	ENSG00000168710.18	ENSP00000377238.4	84.4742	1449
	RYKQDVYLL	9	0.0154	AHCYL1	ENSG00000168710.18	ENSP00000377238.4	84.4742	1449
	HYLDTTTLI	9	0.0353	CRKL	ENSG00000099942.13	ENSP00000346300.3	26.1737	909
	VMSQALKATF	10	1.4321	ETS2	ENSG00000157557.13	ENSP00000499540.1	50.319	1512
	EYGPVYSTW	9	0.0089	SNX30	ENSG00000148158.17	ENSP00000363349.3	26.9968	1311
	VYLPNINKI	9	0.0031	RHOBTB1	ENSG00000072422.17	ENSP00000338671.5	35.417	2088
	LYPDHFHLL	9	0.0048	PPP5C	ENSG00000011485.14	ENSP00000012443.4	41.8197	1497
	TEPLPEKTQESL	12	19.4839	TPD52	ENSG00000076554.15	ENSP00000368391.3	63.0283	672
	ETRAEFAER	9	35.75	TPM2	ENSG00000198467.15	ENSP00000367542.3	107.247	852
	IYGLLKNPF	9	0.119	YME1L1	ENSG00000136758.18	ENSP00000318480.3	47.2913	2319
	GQTRLLVV	8	42	SLC9A3R2	ENSG00000065054.14	ENSP00000402857.2	158.773	978
	ELIQEITQR	9	20.1111	RDX	ENSG00000137710.16	ENSP00000496414.1	57.1646	1812
	VYVQNVVKL	9	0.013	AP3D1	ENSG00000065000.18	ENSP00000495274.1	85.7145	3645
	EYLTKVDKL	9	0.1835	CLTC	ENSG00000141367.11	ENSP00000479606.1	86.3335	5037
	IYIDSNNNPERF	12	0.0352	CLTC	ENSG00000141367.11	ENSP00000479606.1	86.3335	5037
	LYDPVISKL	9	0.0417	MCRS1	ENSG00000187778.14	ENSP00000349640.4	57.8647	1425
	SVVEIASLR	9	17.9333	MCRS1	ENSG00000187778.14	ENSP00000349640.4	57.8647	1425
	KYGKDFNDI	9	0.476	MTA2	ENSG00000149480.7	ENSP00000278823.2	31.5955	2004
	SYLPSPEKL	9	0.0061	PLCL1	ENSG00000115896.16	ENSP00000402861.1	27.5032	3285
	KYPVLVERI	9	0.0235	ARHGEF28	ENSG00000214944.9	ENSP00000296799.4	36.4386	4176
	IYLSKPTHW	9	0.0061	POLR2B	ENSG00000047315.16	ENSP00000491706.1	45.0108	3297
	VYAILTHGI	9	0.0592	PRPS2	ENSG00000101911.12	ENSP00000370043.5	32.2673	954
	TYIESASEL	9	0.094	GALNT14	ENSG00000158089.15	ENSP00000288988.6	86.3285	1656
	RYKAPFHQL	9	0.0113	SMARCA1	ENSG00000102038.15	ENSP00000360162.4	26.9334	3210
	RQVKLVNI	8	10.5725	PLEC	ENSG00000178209.15	ENSP00000434583.1	45.2749	13710
	IYLEKLKTI	9	0.0161	PLEC	ENSG00000178209.15	ENSP00000434583.1	45.2749	13710
	YVIDPIKGL	9	3.741	PLEC	ENSG00000178209.15	ENSP00000434583.1	45.2749	13710
	VYAALQRQLL	10	0.2393	PLEC	ENSG00000178209.15	ENSP00000434583.1	45.2749	13710
	SQRPIQMV	8	18.9211	EHD3	ENSG00000013016.16	ENSP00000327116.5	25.1053	1605
	AYVEMLQHL	9	0.016	FGD5	ENSG00000154783.11	ENSP00000285046.5	26.6142	4386
	RMITAMNTI	9	2.1085	KEAP1	ENSG00000079999.14	ENSP00000377245.1	36.7569	1872
	QQQTMLRV	8	28.625	PACS1	ENSG00000175115.12	ENSP00000316454.4	29.9473	2889
	KYRDQYNWF	9	0.0904	C1GALT1C1	ENSG00000171155.8	ENSP00000304364.5	25.0635	954
	VYLPTHTSL	9	0.0083	MYLIP	ENSG00000007944.15	ENSP00000349298.3	28.4979	1335
	TYQVLAVTF	9	0.0055	SNRNP40	ENSG00000060688.13	ENSP00000263694.4	28.333	1071
	KYGMVTYLL	9	0.0229	GPAT4	ENSG00000158669.11	ENSP00000380184.3	62.4105	1368
	KYGTKIEHF	9	0.0054	SCP2	ENSG00000116171.18	ENSP00000435194.1	142.737	1098
	RYVVTSVSW	9	0.0274	EIF3B	ENSG00000106263.18	ENSP00000354125.4	102.357	2442
	PEKLATKF	8	19	ECPAS	ENSG00000136813.14	ENSP00000339889.5	37.224	5517
	VYPEKLATKF	10	0.0074	ECPAS	ENSG00000136813.14	ENSP00000339889.5	37.224	5517
	KYISKPENL	9	0.0178	CAB39	ENSG00000135932.11	ENSP00000258418.5	27.185	1023
	KYISKPENLKL	11	0.1414	CAB39	ENSG00000135932.11	ENSP00000258418.5	27.185	1023
	VYADQPHIF	9	0.0016	ABHD4	ENSG00000100439.10	ENSP00000414558.2	26.968	1026
	KYIHSANVL	9	0.0925	MAPK1	ENSG00000100030.14	ENSP00000215832.6	25.5942	1080
	ELKQLAAAR	9	38.3333	SPTAN1	ENSG00000197694.15	ENSP00000487444.1	86.6756	7494
	TQPGTGWVQF	10	0.6774	NECAP2	ENSG00000157191.20	ENSP00000338746.5	36.3164	789
	EVIEKFDYV	9	9.233	PMM1	ENSG00000100417.12	ENSP00000216259.7	111.581	786
	IQHLIPKI	8	9.3447	PSME2	ENSG00000100911.16	ENSP00000216802.5	70.2366	717
	VYGSFASKL	9	0.0827	AZIN1	ENSG00000155096.14	ENSP00000337180.5	31.6633	1344
	VYLIEHPSL	9	0.0372	ASPA	ENSG00000108381.11	ENSP00000263080.2	24.9931	939
	RYMPFAPAIQTF	12	0.006	UBA7	ENSG00000182179.13	ENSP00000333266.3	59.7589	3036
	RYSRKGFLF	9	0.009	SUPT5H	ENSG00000196235.14	ENSP00000384505.2	85.8926	3249
	EVTEEGVRFR	10	37	QTRT1	ENSG00000213339.9	ENSP00000250237.4	42.6509	1209
	SYIAHLRQL	9	0.0534	TCF21	ENSG00000118526.6	ENSP00000356857.4	41.8745	537
	DVRDRMIHR	9	26.4	ABLIM1	ENSG00000099204.20	ENSP00000376682.4	56.9002	2154
	AVVGPDMKRR	10	40.5	ABLIM1	ENSG00000099204.20	ENSP00000376682.4	56.9002	2154
	RYVIIPTTF	9	0.0029	CAPN5	ENSG00000149260.18	ENSP00000498132.1	28.431	1920
	QYQKILERL	9	0.0217	TAB1	ENSG00000100324.14	ENSP00000216160.6	25.3976	1512
	KYGVHEAIF	9	0.0971	PPARD	ENSG00000112033.14	ENSP00000310928.4	26.5785	1323
	NYAPAFTML	9	0.0303	TTC37	ENSG00000198677.11	ENSP00000351596.2	28.2602	4692
	RYPSLWRRL	9	0.0443	SMARCB1	ENSG00000099956.19	ENSP00000383984.3	37.4207	1128
	YYDPKHVIF	9	0.0039	ABCF3	ENSG00000161204.11	ENSP00000411471.2	58.923	2127
	RYFHWKMNL	9	0.0632	GPR89A	ENSG00000117262.19	ENSP00000432248.1	38.8121	1290
	RYDEIRRHW	9	0.037	RPL7A	ENSG00000148303.17	ENSP00000361071.1	1509.04	453
	NYNDRYDEI	9	0.3807	RPL7A	ENSG00000148303.17	ENSP00000361071.1	1509.04	453
	SFLKAKVI	8	4.5604	RBM42	ENSG00000126254.12	ENSP00000262633.3	57.2774	1440
	VYITRAQLM	9	0.0807	NACC1	ENSG00000160877.6	ENSP00000292431.3	27.9188	1581
	KYVDKLEKI	9	0.0196	USP5	ENSG00000111667.13	ENSP00000373883.5	44.8149	2505
	RYPPDIRATF	10	0.0042	SBF1	ENSG00000100241.21	ENSP00000370196.2	33.1107	5679
	STGISYETL	9	3.854	ATXN7L3	ENSG00000087152.15	ENSP00000467092.1	35.759	558
	SYTPVLNQF	9	0.0012	UNC13B	ENSG00000198722.14	ENSP00000367756.3	35.8557	4773
	LYQHEINLF	9	0.0061	CEBPZ	ENSG00000115816.15	ENSP00000234170.5	23.7381	3162
	TYISKTIAL	9	0.0533	EXOC3L2	ENSG00000283632.2	ENSP00000400713.2	23.252	2406
	EYPRETFSF	9	0.0083	DENND2D	ENSG00000162777.17	ENSP00000358767.5	31.1437	1404
	EQYYVRKV	8	22.1053	BICD2	ENSG00000185963.14	ENSP00000364662.3	24.5312	2472
	HYMSINDSF	9	0.0118	BICD2	ENSG00000185963.14	ENSP00000364662.3	24.5312	2472
	QYLPHVARL	9	0.0178	SURF4	ENSG00000148248.14	ENSP00000361057.3	119.213	807
	VYPYKLYRL	9	0.0213	ZBTB38	ENSG00000177311.11	ENSP00000372635.5	36.9792	3585
	KYPNVDARL	9	0.1058	UGCG	ENSG00000148154.10	ENSP00000363397.3	23.8008	1182
	RWMSQHNRF	9	0.0504	PAFAH1B2	ENSG00000168092.14	ENSP00000435289.1	24.4345	687
	YSAPATLSSR	10	24.7143	PDLIM2	ENSG00000120913.23	ENSP00000477546.1	105.492	438
	YYLTHGLYL	9	0.0587	PIGU	ENSG00000101464.10	ENSP00000217446.3	24.1965	1305
	GQLKSLTI	8	15.6087	DNAJB6	ENSG00000105993.15	ENSP00000397556.2	57.7728	723
	KYCYLQNEVF	10	0.1894	DSP	ENSG00000096696.14	ENSP00000369129.3	29.3752	8613
	SYSGTFHSL	9	0.0117	NBPF1	ENSG00000219481.10	ENSP00000474456.1	41.7713	3417
	VFTPVVQRI	9	0.074	CMIP	ENSG00000153815.16	ENSP00000446100.2	30.1065	2319
	QYRIDFEQF	9	0.0666	TBC1D9	ENSG00000109436.8	ENSP00000411197.2	22.7589	3798
	VYLHLRQTW	9	0.0164	SLC44A2	ENSG00000129353.15	ENSP00000466664.1	124.792	2133
	AYLDALQTL	9	0.0105	KANSL3	ENSG00000114982.19	ENSP00000499674.1	29.8495	2712
	PYNPLWAQL	9	0.0583	FNIP2	ENSG00000052795.13	ENSP00000264433.6	38.3381	3342
	AQAEALRI	8	19.1613	CBX6	ENSG00000183741.11	ENSP00000384490.3	24.1138	1236
	RYNPRILFQL	10	0.0938	WASHC5	ENSG00000164961.16	ENSP00000429676.1	30.8515	3033
	RYTDVSTRY	9	0.3363	TMX2	ENSG00000213593.10	ENSP00000278422.4	91.8293	888
	KYVDPICTF	9	0.0059	SLC30A2	ENSG00000158014.14	ENSP00000363394.3	31.6569	1116
	RYTAILNQI	9	0.0441	COL14A1	ENSG00000187955.12	ENSP00000311809.4	37.9389	5340
	EVIEAVRNL	9	5.3436	COL14A1	ENSG00000187955.12	ENSP00000311809.4	37.9389	5340
	GQFKIGLI	8	21	VPS29	ENSG00000111237.18	ENSP00000353786.7	69.2712	558
	EYLDRAEKL	9	0.2097	VPS4B	ENSG00000119541.10	ENSP00000238497.4	26.6343	1332
	LYQHAVQYF	9	0.0039	VPS4B	ENSG00000119541.10	ENSP00000238497.4	26.6343	1332
	EVIKNFIQY	9	5.4624	EIF3L	ENSG00000100129.18	ENSP00000499067.1	246.8	1692
	KYGPVVSLL	9	0.0049	UHMK1	ENSG00000152332.16	ENSP00000420270.1	22.5246	1257
	RYGDVFQI	8	0.3817	CYP1B1	ENSG00000138061.12	ENSP00000478561.1	37.1918	1629
	KYREMYEEF	9	0.0122	MTREX	ENSG00000039123.16	ENSP00000230640.5	27.7924	3126
	EYMLEKSFYQF	11	0.1285	MTREX	ENSG00000039123.16	ENSP00000230640.5	27.7924	3126
	EQLSILKV	8	22.4211	MYH11	ENSG00000133392.18	ENSP00000498314.1	70.5161	1905
	VYVVGTAHF	9	0.0062	TRABD	ENSG00000170638.9	ENSP00000379171.1	30.051	1128
	RQALMPTL	8	7.1087	EP300	ENSG00000100393.13	ENSP00000263253.7	23.7967	7242
	SYLDSVHFF	9	0.001	EP300	ENSG00000100393.13	ENSP00000263253.7	23.7967	7242
	VYLHDFQRF	9	0.0021	PLCG2	ENSG00000197943.10	ENSP00000482457.1	33.0415	3795
	KYMQMNHALF	10	0.0136	PLCG2	ENSG00000197943.10	ENSP00000482457.1	33.0415	3795
	IYDPNLAFLRF	11	0.0338	PLCG2	ENSG00000197943.10	ENSP00000482457.1	33.0415	3795
	KYSLVKNKI	9	0.0825	S100A16	ENSG00000188643.11	ENSP00000357692.1	53.2574	309
	YYIRGATTTF	10	0.0094	DPT	ENSG00000143196.5	ENSP00000356791.3	21.5919	603
	RYGIHPAKF	9	0.0094	VWA8	ENSG00000102763.18	ENSP00000368612.3	22.472	5715
	GYPSRASFHEL	11	0.4562	MYO6	ENSG00000196586.15	ENSP00000358992.1	37.6969	3759
	RYEPANSHFF	10	0.0169	WDFY3	ENSG00000163625.15	ENSP00000295888.4	34.3028	10578
	RYSVASFKF	9	0.0048	MYORG	ENSG00000164976.9	ENSP00000297625.8	21.4854	2142
	IQTKALQV	8	20	AP2A1	ENSG00000196961.12	ENSP00000346246.4	46.0028	2865
	EYIPDLYNHF	10	0.0109	RABGAP1	ENSG00000011454.17	ENSP00000362751.4	28.2034	3207
	TYLPDHMTL	9	0.0055	AQP7	ENSG00000165269.13	ENSP00000297988.1	52.8815	1026
	KYDEIFYNL	9	0.0149	EHD2	ENSG00000024422.12	ENSP00000263277.2	22.7377	1629
	KYFAKHPRL	9	0.0541	UTRN	ENSG00000152818.18	ENSP00000356515.3	32.2924	10299
	EIFDGNVAHI	10	7.8626	UTRN	ENSG00000152818.18	ENSP00000356515.3	32.2924	10299
	KYQELQVLF	9	0.0015	VPS37B	ENSG00000139722.7	ENSP00000267202.2	21.898	855
	RYLRVEHHF	9	0.0028	ACACB	ENSG00000076555.15	ENSP00000367079.3	38.7772	7374
	RYFQPPGTW	9	0.026	NMD3	ENSG00000169251.12	ENSP00000419004.1	25.6765	1509
	KYGRIVEVL	9	0.0696	RBMX	ENSG00000147274.14	ENSP00000405117.2	69.2237	876
	HGMIMLRI	8	23.6875	ARCN1	ENSG00000095139.14	ENSP00000264028.4	31.3468	1533
	QQSVLQRI	8	15.8406	SMC1A	ENSG00000072501.17	ENSP00000476416.1	40.673	837
	EYIDSPVIL	9	0.1151	PKHD1	ENSG00000170927.14	ENSP00000360158.3	20.5609	12222
	DYTGALAVF	9	0.197	F8A1	ENSG00000277203.1	ENSP00000479624.1	20.4439	1113
	KYSEVFEAI	9	0.0179	CSNK2A1	ENSG00000101266.19	ENSP00000494445.1	32.3644	264
	FFKPHWDEKF	10	0.262	SERPINH1	ENSG00000149257.14	ENSP00000434412.1	29.4138	1254
	AYVVKVFSL	9	0.0716	C3	ENSG00000125730.16	ENSP00000245907.4	22.8355	4989
	HWESASLLR	9	8.6555	C3	ENSG00000125730.16	ENSP00000245907.4	22.8355	4989
	RIHWESASLLR	11	18.0263	C3	ENSG00000125730.16	ENSP00000245907.4	22.8355	4989
	HRIHWESASLLR	12	27.6	C3	ENSG00000125730.16	ENSP00000245907.4	22.8355	4989
	LYIDEAHSI	9	0.0215	SPTLC2	ENSG00000100596.6	ENSP00000216484.2	20.8727	1686
	LYMRIRDNW	9	0.0883	SPTLC2	ENSG00000100596.6	ENSP00000216484.2	20.8727	1686
	RYLTRGYSL	9	0.0444	FLT1	ENSG00000102755.12	ENSP00000282397.4	29.4265	4014
	KYGNLSNYL	9	0.1072	FLT1	ENSG00000102755.12	ENSP00000282397.4	29.4265	4014
	AYAQEIQKL	9	0.0248	NFIL3	ENSG00000165030.4	ENSP00000297689.2	20.2314	1386
	RYYGNISRF	9	0.0041	EHMT2	ENSG00000204371.11	ENSP00000364687.4	33.1448	3630
	RYLDELMKL	9	0.0132	IQGAP1	ENSG00000140575.13	ENSP00000488618.1	49.3815	3573
	KYGIQMPAF	9	0.0474	IQGAP1	ENSG00000140575.13	ENSP00000488618.1	49.3815	3573
	RYRDRLQYF	9	0.0357	IQGAP1	ENSG00000140575.13	ENSP00000488618.1	49.3815	3573
	YFHPPAHL	8	0.8542	MBNL1	ENSG00000152601.17	ENSP00000418427.1	34.6639	906
	KYFHPPAHL	9	0.018	MBNL1	ENSG00000152601.17	ENSP00000418427.1	34.6639	906
	KYLHPPPHL	9	0.0152	MBNL1	ENSG00000152601.17	ENSP00000418427.1	34.6639	906
	QYSRFSLENNF	11	0.2339	STAT1	ENSG00000115415.18	ENSP00000438703.1	45.3647	579
	EYAVLTSTI	9	0.1604	IRF2	ENSG00000168310.11	ENSP00000377218.3	21.3973	1047
	RYITKGNLF	9	0.0081	PPP4R3B	ENSG00000275052.5	ENSP00000484116.1	34.0314	2451
	NQYRLIVNV	9	8.1306	MCM3	ENSG00000112118.19	ENSP00000472940.2	28.5125	2424
	EVTGFGVTR	9	23.125	KLC4	ENSG00000137171.15	ENSP00000418546.1	79.1086	135
	IYGYVAEQF	9	0.0035	SPCS1	ENSG00000114902.14	ENSP00000478310.2	65.9899	306
	ETILRTNKR	9	28.375	SH3KBP1	ENSG00000147010.18	ENSP00000369020.4	24.063	1884
	FVIDAVRTK	9	21.2273	EIF3M	ENSG00000149100.13	ENSP00000436049.1	34.824	1122
	ETYKKMLAR	9	17.3111	RCN3	ENSG00000142552.8	ENSP00000270645.2	24.4689	984
	SVVGFLSQR	9	13.2613	DCAF5	ENSG00000139990.17	ENSP00000451845.1	35.7108	2823
	SYVQVTSNF	9	0.0048	AFF4	ENSG00000072364.13	ENSP00000265343.5	21.8467	3489
	HYLQEAKKL	9	0.2118	AFF4	ENSG00000072364.13	ENSP00000265343.5	21.8467	3489
	KYVESFRRF	9	0.0054	HNMT	ENSG00000150540.14	ENSP00000280097.3	81.6618	876
	KYMSVIAEL	9	0.0139	ATPAF1	ENSG00000123472.12	ENSP00000460964.1	34.6449	1053
	VYAVIPAEKF	10	0.0179	ATPAF1	ENSG00000123472.12	ENSP00000460964.1	34.6449	1053
	WQAKVPQI	8	6.7285	DYNC1H1	ENSG00000197102.12	ENSP00000348965.4	69.6351	13938
	TQRVISFI	8	22.2105	DYNC1H1	ENSG00000197102.12	ENSP00000348965.4	69.6351	13938
	RYKLYQEMF	9	0.0326	DYNC1H1	ENSG00000197102.12	ENSP00000348965.4	69.6351	13938
	ETFDFQAMGR	10	23.75	DYNC1H1	ENSG00000197102.12	ENSP00000348965.4	69.6351	13938
	LYTEKFEEF	9	0.0048	TXLNA	ENSG00000084652.16	ENSP00000362712.3	24.477	1638
	EAIQRTEAY	9	12.6667	SEC16A	ENSG00000148396.18	ENSP00000403525.1	31.522	3177
	KYLDYMQKI	9	0.0092	LACTB	ENSG00000103642.12	ENSP00000261893.4	24.6775	1641
	VYMNVMTRL	9	0.0185	PPP2R3A	ENSG00000073711.11	ENSP00000264977.3	20.1549	3450
	SYMWTINNF	9	0.005	SPOP	ENSG00000121067.19	ENSP00000499367.1	30.9476	495
	TYQSITERI	9	0.0213	EXOC4	ENSG00000131558.15	ENSP00000253861.4	26.929	2922
	SYSMIVNNL	9	0.0581	CACYBP	ENSG00000116161.17	ENSP00000356652.2	28.6486	684
	AYPHRLNLF	9	0.0134	RPRD2	ENSG00000163125.15	ENSP00000358064.4	23.6292	4383
	KYLTEGLLQF	10	0.011	NFE2L1	ENSG00000082641.16	ENSP00000355190.3	119.26	2283
	KQVQQPSV	8	21.2273	WTAP	ENSG00000146457.16	ENSP00000336911.4	33.9944	453
	VYIKHLRDI	9	0.1886	SPATA13	ENSG00000182957.16	ENSP00000371527.4	26.1444	1956
	KYRRYHPLF	9	0.1047	ARAP1	ENSG00000186635.14	ENSP00000335506.8	60.1814	3615
	NYLSHHLTI	9	0.0216	PAIP1	ENSG00000172239.14	ENSP00000425675.1	48.4803	600
	SFSPKTYSF	9	0.0057	PIK3C2A	ENSG00000011405.13	ENSP00000265970.6	21.8934	5058
	SYEYRFLEF	9	0.0483	RFTN1	ENSG00000131378.14	ENSP00000334153.4	20.0257	1734
	YYQNYFEKL	9	0.0119	PATL1	ENSG00000166889.14	ENSP00000300146.9	19.6953	2310
	EVNPNTRVM	9	7.9958	ORMDL3	ENSG00000172057.10	ENSP00000304858.2	24.99	459
	YYEYNHDLF	9	0.0995	SAV1	ENSG00000151748.14	ENSP00000324729.4	23.0644	1149
	VFYAVKVL	8	3.5233	SGK1	ENSG00000118515.11	ENSP00000396242.3	44.7614	1335
	SYAPPTDSF	9	0.0041	SGK1	ENSG00000118515.11	ENSP00000396242.3	44.7614	1335
	KYLTAEAFGF	10	0.1492	FSCN1	ENSG00000075618.18	ENSP00000371798.3	23.8809	1479
	MQQILTRV	8	18.4737	GNL2	ENSG00000134697.13	ENSP00000362153.3	22.236	2193
	EYISKTYKI	9	0.0142	GNL2	ENSG00000134697.13	ENSP00000362153.3	22.236	2193
	EVGPKFRGV	9	16.8545	AAR2	ENSG00000131043.12	ENSP00000363043.3	25.5129	1152
	EVIDLMIKEY	10	25.6667	PHF10	ENSG00000130024.15	ENSP00000355743.4	27.8183	1488
	RYIRDAHTF	9	0.0026	ARHGAP35	ENSG00000160007.18	ENSP00000385720.2	19.5302	4497
	VYGKEGLVHSF	11	0.037	RHCG	ENSG00000140519.14	ENSP00000453496.1	109.661	711
	EVINRSMDTY	10	26.1	CAMLG	ENSG00000164615.5	ENSP00000297156.2	26.5659	888
	KQLSILKV	8	14.7556	SCRIB	ENSG00000180900.19	ENSP00000366756.3	32.3909	4647
	SYMLVNENRF	10	0.05	LDOC1	ENSG00000182195.8	ENSP00000359557.2	24.0303	438
	HYNSDLNNLLF	11	0.1085	RHOBTB3	ENSG00000164292.13	ENSP00000369318.3	22.5618	1833
	VYSSAEFHSL	10	0.1182	LTBP3	ENSG00000168056.16	ENSP00000435530.1	115.679	2199
	QYSDVNNRW	9	0.0627	SPTBN1	ENSG00000115306.16	ENSP00000349259.4	224.383	7092
	YYLGNPAEF	9	0.0034	RCN1	ENSG00000049449.9	ENSP00000054950.3	33.2804	993
	YIKQIKTF	8	0.4863	RBL2	ENSG00000103479.16	ENSP00000262133.6	58.9108	3417
	IYIKQIKTF	9	0.0027	RBL2	ENSG00000103479.16	ENSP00000262133.6	58.9108	3417
	EYLRFLQTI	9	0.0273	ITPR2	ENSG00000123104.12	ENSP00000370744.3	19.5289	8103
	RQYLAINQI	9	2.0411	ITPR2	ENSG00000123104.12	ENSP00000370744.3	19.5289	8103
	QYPVIIHLI	9	0.0054	ELOVL1	ENSG00000066322.15	ENSP00000361536.3	55.3157	837
	HQFQCSRL	8	20.5556	BABAM2	ENSG00000158019.20	ENSP00000343412.2	43.8043	1245
	DISHIGSMR	9	42	H2AFY2	ENSG00000099284.14	ENSP00000362352.3	19.0011	1116
	NYLSIFRKF	9	0.0064	CAPN1	ENSG00000014216.15	ENSP00000279247.6	98.4506	2142
	NYFRGYEW	8	0.3996	GALC	ENSG00000054983.17	ENSP00000261304.2	23.1882	2055
	SQFELLKV	8	14.7222	RPS6KA2	ENSG00000071242.12	ENSP00000265678.4	19.1466	2199
	VYAQVARLF	9	0.0034	SIN3A	ENSG00000169375.15	ENSP00000378403.4	22.9454	3819
	EVIHRKALQR	10	46	SIN3A	ENSG00000169375.15	ENSP00000378403.4	22.9454	3819
	EYVNDFDLLKF	11	0.227	MAFB	ENSG00000204103.4	ENSP00000362410.2	18.1553	969
	YPDGIRHI	8	2.2267	SF3B3	ENSG00000189091.13	ENSP00000305790.5	23.3712	3651
	VYPDGIRHI	9	0.022	SF3B3	ENSG00000189091.13	ENSP00000305790.5	23.3712	3651
	NYISGIQTI	9	0.0088	SF3B3	ENSG00000189091.13	ENSP00000305790.5	23.3712	3651
	RTFAHYATF	9	0.3022	FCN3	ENSG00000142748.12	ENSP00000270879.4	23.7508	897
	FYLEGGFSKF	10	0.0183	DUSP6	ENSG00000139318.8	ENSP00000279488.6	22.3363	1143
	SYLPFTEAF	9	0.0021	SELENON	ENSG00000162430.17	ENSP00000355141.2	26.5582	1770
	YYVRILSTI	9	0.0342	PSMC4	ENSG00000013275.7	ENSP00000413869.1	112.066	1161
	RYRPQHIFF	9	0.0206	CYB561	ENSG00000008283.16	ENSP00000376702.1	47.9963	753
	KYMPNVKVAVF	11	0.0325	DDX39B	ENSG00000198563.14	ENSP00000399371.1	153.155	867
	HYGKVYLL	8	0.3747	VPS41	ENSG00000006715.16	ENSP00000309457.4	21.0819	2562
	RYVEIVSQF	9	0.0015	VPS41	ENSG00000006715.16	ENSP00000309457.4	21.0819	2562
	YQHLLVNSI	9	2.7948	ARMCX2	ENSG00000184867.14	ENSP00000328631.2	27.9447	1896
	RYLVEVEEL	9	0.0556	PDRG1	ENSG00000088356.6	ENSP00000202017.4	17.8275	399
	QQWPVRSI	8	8.4347	XPO6	ENSG00000169180.11	ENSP00000302790.4	30.862	3375
	EVFANRFTQM	10	7.568	DENND5A	ENSG00000184014.8	ENSP00000435866.1	28.4019	3723
	EYLIVFPKL	9	0.0837	MARCH5	ENSG00000198060.10	ENSP00000351813.2	20.128	834
	EYAKIEETM	9	0.2458	CADPS2	ENSG00000081803.16	ENSP00000400401.2	24.3063	3765
	RYGSDFYSM	9	0.0649	AMZ2	ENSG00000196704.12	ENSP00000464133.1	47.8232	1080
	IYQDSFEQRF	10	0.0057	CUL4B	ENSG00000158290.16	ENSP00000360373.5	19.2417	2685
	NYQKRFQNL	9	0.0611	OGFR	ENSG00000060491.16	ENSP00000359491.1	34.3039	1875
	ETVEKFRQR	9	16.7636	COMMD10	ENSG00000145781.9	ENSP00000488332.1	20.6725	564
	KWLTKSFHF	9	0.0244	SLC35C2	ENSG00000080189.15	ENSP00000318960.9	32.3541	1182
	KYQDILNEI	9	0.0182	IQGAP2	ENSG00000145703.16	ENSP00000274364.6	63.1384	4725
	SYLSRLQYF	9	0.0028	IQGAP2	ENSG00000145703.16	ENSP00000274364.6	63.1384	4725
	TYPEVKNKL	9	0.0417	IQGAP2	ENSG00000145703.16	ENSP00000274364.6	63.1384	4725
	DVYDRKNIPR	10	17.8222	IQGAP2	ENSG00000145703.16	ENSP00000274364.6	63.1384	4725
	ETLEGWKATRR	11	51.25	DDN	ENSG00000181418.8	ENSP00000390590.2	17.4914	2133
	RYMILGQNGF	10	0.0911	PGM5	ENSG00000154330.13	ENSP00000379678.1	18.9657	1701
	ETPSAPLLSR	10	24.0714	PNPLA6	ENSG00000032444.16	ENSP00000473211.1	58.0022	4095
	KYIQGLKRL	9	0.0754	PRPF18	ENSG00000165630.14	ENSP00000367835.3	19.1225	1026
	EVAQFLTGR	9	20.5556	DESI1	ENSG00000100418.8	ENSP00000263256.6	18.6795	504
	IYYIDMQKF	9	0.0056	KCTD3	ENSG00000136636.13	ENSP00000259154.2	18.3228	2445
	SYNEHWNYL	9	0.0269	AC005840.1	ENSG00000111321.11	ENSP00000228918.4	65.2465	1305
	SYITEECLKKL	11	0.8048	UBE3C	ENSG00000009335.18	ENSP00000309198.8	19.3397	3249
	AYNPMARDLF	10	0.0647	MTOR	ENSG00000198793.12	ENSP00000354558.4	32.1292	7647
	DIIADISNR	9	33	SCIN	ENSG00000006747.15	ENSP00000297029.5	30.5538	2145
	TYPRGQIIYTW	11	0.0825	SCIN	ENSG00000006747.15	ENSP00000297029.5	30.5538	2145
	RYVMTTTTL	9	0.0529	EIF2S1	ENSG00000134001.13	ENSP00000256383.4	18.4383	945
	VYIGKLNMI	9	0.019	XPO1	ENSG00000082898.16	ENSP00000385942.2	33.2137	3213
	QYEEQFVTL	9	0.0796	XPO1	ENSG00000082898.16	ENSP00000385942.2	33.2137	3213
	VYLAAVNRL	9	0.0222	PLXND1	ENSG00000004399.12	ENSP00000317128.4	36.9918	5775
	HQITVLHV	8	19.0968	ELOVL5	ENSG00000012660.14	ENSP00000306640.6	39.1639	897
	KYITQGQLL	9	0.0246	ELOVL5	ENSG00000012660.14	ENSP00000306640.6	39.1639	897
	KYITQGQLLQF	11	0.0263	ELOVL5	ENSG00000012660.14	ENSP00000306640.6	39.1639	897
	NYAWVYYHL	9	0.0406	IFIT3	ENSG00000119917.14	ENSP00000360883.4	22.0915	1470
	SYFEHNLETW	10	0.0226	GNL1	ENSG00000204590.12	ENSP00000365806.3	25.3518	1821
	YTDVKHRW	8	1.2624	DNASE1L3	ENSG00000163687.13	ENSP00000378053.2	38.8612	915
	PYMDSPQSIGF	11	0.0434	PCMT1	ENSG00000120265.17	ENSP00000356354.3	33.8056	684
	AQLAVTKI	8	17.6	UBR7	ENSG00000012963.15	ENSP00000013070.6	17.8039	1275
	KYNDNFFGL	9	0.0439	UBR7	ENSG00000012963.15	ENSP00000013070.6	17.8039	1275
	VWNPRTHQF	9	0.0075	ATP1B2	ENSG00000129244.9	ENSP00000250111.4	16.7086	870
	KYTKNIVSW	9	0.0096	ARHGAP29	ENSG00000137962.13	ENSP00000260526.6	18.8807	3783
	EVFDHMMKR	9	13.0631	USP9X	ENSG00000124486.13	ENSP00000367558.2	24.1039	7662
	RYMPDICVI	9	0.1224	USP9X	ENSG00000124486.13	ENSP00000367558.2	24.1039	7662
	EVFDHMMKRM	10	14.7556	USP9X	ENSG00000124486.13	ENSP00000367558.2	24.1039	7662
	YQIAVTKV	8	8.7479	SMC1A	ENSG00000072501.17	ENSP00000323421.3	40.673	3699
	VYLTDPQGL	9	0.1031	FCSK	ENSG00000157353.17	ENSP00000288078.6	25.5797	3252
	VYNHRFHKI	9	0.0309	USP4	ENSG00000114316.12	ENSP00000341028.4	35.805	2748
	VFTEVANLF	9	0.0222	SIN3B	ENSG00000127511.9	ENSP00000248054.4	42.448	3390
	TYLDKVENI	9	0.0127	IFIT1	ENSG00000185745.10	ENSP00000360869.3	16.7438	1434
	NYTDIKDYL	9	0.245	NUDT12	ENSG00000112874.10	ENSP00000230792.2	18.9012	1386
	RYQTQPVTL	9	0.0166	SVIL	ENSG00000197321.14	ENSP00000364549.3	50.4348	5364
	VYNSEYYHF	9	0.0011	PTK7	ENSG00000112655.16	ENSP00000418754.1	21.973	3234
	VFIDKQTNL	9	0.2593	CELF1	ENSG00000149187.18	ENSP00000378705.2	29.3018	1455
	PYYPSPGVLF	10	0.0136	HP1BP3	ENSG00000127483.18	ENSP00000364142.2	98.7911	1203
	AWPKVLKI	8	1.0777	EPB41L3	ENSG00000082397.17	ENSP00000442091.2	76.1059	2595
	HQLILSKL	8	12.3333	SMAP1	ENSG00000112305.14	ENSP00000313382.5	20.1258	1320
	EVFDFRGMRL	10	8.8067	NCKAP1	ENSG00000061676.15	ENSP00000355348.3	19.7777	3384
	RYASINTHL	9	0.0285	CSNK1E	ENSG00000213923.12	ENSP00000380044.1	76.8004	1248
	TYKVISNEF	9	0.0172	UBE3A	ENSG00000114062.20	ENSP00000486349.1	25.0389	2556
	VYSRDPNYL	9	0.0845	UBE3A	ENSG00000114062.20	ENSP00000486349.1	25.0389	2556
	ELIELRELGAAR	12	56.6667	SMU1	ENSG00000122692.9	ENSP00000380336.3	15.5485	1539
	RYVPRASYF	9	0.0061	CCND3	ENSG00000112576.12	ENSP00000397545.2	31.6944	660
	ETTSIATAR	9	32	ZMYM3	ENSG00000147130.14	ENSP00000322845.5	18.9894	4110
	EVFDERAANF	10	2.5226	VCL	ENSG00000035403.17	ENSP00000361841.3	26.8419	3198
	PYNPIIGETF	10	0.0216	OSBPL8	ENSG00000091039.17	ENSP00000478240.1	28.2395	2541
	KYFAQALKL	9	0.0348	EMC2	ENSG00000104412.8	ENSP00000220853.3	19.0948	891
	ETVNLRSLGF	10	10.4237	CRYBG1	ENSG00000112297.15	ENSP00000358062.3	16.1129	5169
	SYQKVMALW	9	0.0167	MACF1	ENSG00000127603.26	ENSP00000499399.1	88.2968	16137
	RYQDIIHSI	9	0.002	BAZ1B	ENSG00000009954.11	ENSP00000385442.1	22.8854	4449
	SYAETPLQL	9	0.0237	ABTB2	ENSG00000166016.6	ENSP00000410157.2	15.257	3075
	EVISLINTR	9	18.1579	FAF2	ENSG00000113194.13	ENSP00000261942.6	16.5827	1335
	AYLDKSPQF	9	0.0061	DHX29	ENSG00000067248.10	ENSP00000481966.1	21.4858	4110
	IYFQAPVKI	9	0.0096	DHX29	ENSG00000067248.10	ENSP00000481966.1	21.4858	4110
	VYLRETTLI	9	0.0162	DHX29	ENSG00000067248.10	ENSP00000481966.1	21.4858	4110
	SYLERYQRF	9	0.0021	TNK2	ENSG00000061938.18	ENSP00000329425.6	17.0334	3114
	DIADFFTTR	9	15.4493	RIPOR3	ENSG00000042062.12	ENSP00000045083.2	43.1181	2838
	FYMDTSHLF	9	0.001	PRRC2C	ENSG00000117523.16	ENSP00000410219.3	27.8083	8451
	EVFPEHLARF	10	0.4834	LATS2	ENSG00000150457.9	ENSP00000372035.4	15.7003	3264
	KYVENFGLI	9	0.1207	SPCS2	ENSG00000118363.12	ENSP00000263672.6	35.7692	678
	VGYLVRLV	8	26.9	FZD8	ENSG00000177283.7	ENSP00000363826.1	14.9865	2082
	EVHRANITQSR	11	31.6667	FRMD3	ENSG00000172159.16	ENSP00000303508.3	18.2119	1791
	AYVEKVERL	9	0.0429	AMOTL2	ENSG00000114019.14	ENSP00000424765.1	41.4521	2511
	KYLEERAMRQF	11	0.0864	AMOTL2	ENSG00000114019.14	ENSP00000424765.1	41.4521	2511
	KYLGQLHYL	9	0.0108	PTPN23	ENSG00000076201.15	ENSP00000265562.4	17.977	4908
	KYMEVHEKASF	11	0.0153	PTPN23	ENSG00000076201.15	ENSP00000265562.4	17.977	4908
	IYQREWQRF	9	0.0043	ACTR8	ENSG00000113812.14	ENSP00000419429.1	20.6408	1539
	EVLKETVSQR	10	36.6667	DCTN1	ENSG00000204843.12	ENSP00000386406.1	63.5887	3708
	IYSTPLPEKF	10	0.0051	KLF3	ENSG00000109787.13	ENSP00000261438.5	17.3928	1035
	TYNPNMPFKW	10	0.0422	CCAR1	ENSG00000060339.14	ENSP00000438610.1	41.7592	2316
	IYIDRFEDL	9	0.0541	ARL14EP	ENSG00000152219.5	ENSP00000282032.3	15.9394	780
	QYLSSIQHL	9	0.008	PEX3	ENSG00000034693.15	ENSP00000356563.4	15.4384	1119
	SYLDSIHFF	9	0.0009	CREBBP	ENSG00000005339.14	ENSP00000262367.5	25.1993	7326
	KYMDIEFDF	9	0.0087	MYO1B	ENSG00000128641.19	ENSP00000341903.4	25.5053	3234
	VYTKANPTF	9	0.0032	SPRED2	ENSG00000198369.10	ENSP00000348753.4	17.0081	1254
	RFIQLLKV	8	4.9357	ABCD4	ENSG00000119688.21	ENSP00000436782.1	52.8811	168
	YYTPITPHL	9	0.0047	PTBP3	ENSG00000119314.15	ENSP00000363375.1	20.165	1572
	PYPPPPPEF	9	0.0069	WBP2	ENSG00000132471.12	ENSP00000466999.1	80.2049	693
	HGLEMRTI	8	22.2632	JADE2	ENSG00000043143.20	ENSP00000378451.1	38.4235	2370
	RYLDFKVTEGSF	12	0.1051	GDI2	ENSG00000057608.17	ENSP00000476707.1	178.575	390
	KYLESVKPF	9	0.0194	CROT	ENSG00000005469.11	ENSP00000331981.3	16.9657	1836
	NYNDVYSAF	9	0.0197	RASL11B	ENSG00000128045.7	ENSP00000248706.3	14.7845	744
	VYRQDCETF	9	0.0353	PPHLN1	ENSG00000134283.17	ENSP00000447168.1	23.8922	1155
	AFKHKHHLI	9	0.6469	ZEB2	ENSG00000169554.21	ENSP00000302501.4	33.9456	3639
	AYRRIFQKF	9	0.0296	MYO1E	ENSG00000157483.8	ENSP00000288235.4	15.4622	3324
	RYAILTKATW	10	0.1595	MYO1E	ENSG00000157483.8	ENSP00000288235.4	15.4622	3324
	LYSSKLYRF	9	0.0036	KCTD20	ENSG00000112078.14	ENSP00000412205.2	22.2839	759
	YYSPHGHIL	9	0.0164	EIF2A	ENSG00000144895.12	ENSP00000417229.1	36.4685	1755
	YYSPHGHILVL	11	0.1875	EIF2A	ENSG00000144895.12	ENSP00000417229.1	36.4685	1755
	VYLDVQEKW	9	0.0052	DNASE1	ENSG00000213918.10	ENSP00000385905.1	51.2728	846
	AYGASFLSF	9	0.0097	TMEM69	ENSG00000159596.7	ENSP00000361095.4	18.7496	741
	KYIQRQETI	9	0.0202	MX1	ENSG00000157601.14	ENSP00000381599.3	19.9683	1986
	EYLSRHWLF	9	0.0066	GGCX	ENSG00000115486.12	ENSP00000233838.3	19.408	2274
	KYLDGLDVCRF	11	0.0759	GGCX	ENSG00000115486.12	ENSP00000233838.3	19.408	2274
	EVIQAYETL	9	3.3659	SYMPK	ENSG00000125755.18	ENSP00000478599.1	42.3733	3174
	SYLHEPAVL	9	0.0862	MYO5B	ENSG00000167306.20	ENSP00000285039.6	21.3914	5544
	RYKEKVAEL	9	0.0759	KAT7	ENSG00000136504.12	ENSP00000409477.2	19.2927	1275
	AYKKTHETL	9	0.0673	TPD52L1	ENSG00000111907.21	ENSP00000357387.5	46.9013	432
	SQRFTVQI	8	14.4444	TAF9B	ENSG00000187325.5	ENSP00000339917.5	14.048	753
	KYTTLIAKL	9	0.0439	TES	ENSG00000135269.18	ENSP00000350937.4	19.4707	1263
	RYPNSHTHYF	10	0.0083	CNOT1	ENSG00000125107.18	ENSP00000320949.5	48.735	7128
	EYIRSLNQF	9	0.008	RMC1	ENSG00000141452.9	ENSP00000467007.1	24.2467	1827
	SYTRLFSNF	9	0.0087	UBP1	ENSG00000153560.12	ENSP00000395558.2	22.71	1512
	AQFQVHHI	8	6.457	LAMC3	ENSG00000050555.18	ENSP00000354360.4	15.5499	4725
	TYAELMQTL	9	0.009	MRPS33	ENSG00000090263.16	ENSP00000420709.1	31.4437	288
	RQHEIVLKV	9	2.7243	NUP133	ENSG00000069248.12	ENSP00000261396.3	14.4246	3468
	VFTSVRQKI	9	0.351	SMARCA4	ENSG00000127616.18	ENSP00000496004.1	46.7024	4365
	SYSHIMALI	9	0.0869	FDPS	ENSG00000160752.14	ENSP00000391755.1	99.3767	1059
	DIMDSSLTRR	10	30.6667	FDPS	ENSG00000160752.14	ENSP00000391755.1	99.3767	1059
	PYTKVEESF	9	0.0412	ALG12	ENSG00000182858.14	ENSP00000333813.5	15.7428	1464
	VYTSVVEEL	9	0.0209	MAN2B2	ENSG00000013288.8	ENSP00000285599.3	26.3005	3027
	YYPNPPLVL	9	0.0318	NT5DC1	ENSG00000178425.14	ENSP00000326858.3	18.115	1365
	EYLENALKL	9	0.1132	GBP4	ENSG00000162654.9	ENSP00000359490.5	14.1609	1920
	AYINRASLL	9	0.1419	COPS4	ENSG00000138663.9	ENSP00000424655.1	27.8112	1260
	KYHIVKQIF	9	0.0238	HERC3	ENSG00000138641.18	ENSP00000385684.1	16.3004	3150
	NYITAALKL	9	0.1203	HERC3	ENSG00000138641.18	ENSP00000385684.1	16.3004	3150
	MYLKTVDKF	9	0.0039	TRAPPC2B	ENSG00000256060.2	ENSP00000442778.1	14.1871	420
	YYQDTPKQI	9	0.0313	NOP16	ENSG00000048162.20	ENSP00000480832.1	20.7445	534
	EVLETRVMER	10	32.4	CSTF2T	ENSG00000177613.8	ENSP00000332444.4	13.5993	1848
	RYFPDRNVALF	11	0.0098	INPP5E	ENSG00000148384.13	ENSP00000360777.3	14.205	1932
	RYPLLLQKI	9	0.0121	ARHGEF37	ENSG00000183111.12	ENSP00000328083.6	14.4649	2025
	RYIHPQQEAF	10	0.0198	CPSF1	ENSG00000071894.17	ENSP00000484669.1	49.6558	4329
	RYAALRELI	9	0.122	CCDC97	ENSG00000142039.4	ENSP00000269967.2	17.2072	1029
	NYIKSLSSF	9	0.0075	SMG1	ENSG00000157106.16	ENSP00000402515.2	19.3619	10983
	RYMPQNPHI	9	0.0093	RBBP7	ENSG00000102054.17	ENSP00000369427.2	52.7749	1275
	RYMPQNPHII	10	0.0583	RBBP7	ENSG00000102054.17	ENSP00000369427.2	52.7749	1275
	AYLEAYKEF	9	0.0072	ETNK1	ENSG00000139163.15	ENSP00000266517.3	15.2806	1356
	DLPSFGRVR	9	26.7	TRAPPC11	ENSG00000168538.16	ENSP00000335371.6	14.5101	3399
	TYLKAVKLF	9	0.0042	IREB2	ENSG00000136381.13	ENSP00000258886.8	15.5431	2889
	KYITDWQNVF	10	0.0204	PDCD6	ENSG00000249915.8	ENSP00000423815.1	63.5337	567
	NYIRITSEI	9	0.0812	DHX32	ENSG00000089876.11	ENSP00000284690.3	19.8771	2229
	SYGSVFKAI	9	0.1405	STK3	ENSG00000104375.17	ENSP00000390500.2	14.7444	1473
	EVMQAVARL	9	7.474	TCAF1	ENSG00000198420.10	ENSP00000419235.1	15.7801	2763
	AYLPEWKENI	10	0.386	TCAF1	ENSG00000198420.10	ENSP00000419235.1	15.7801	2763
	LYVVDLKKF	9	0.0867	UGGT1	ENSG00000136731.12	ENSP00000259253.6	14.3578	4665
	SYTSVKENF	9	0.0066	FAM120B	ENSG00000112584.13	ENSP00000417970.1	14.0839	2730
	VQYDVRGI	8	16.3455	MYO10	ENSG00000145555.15	ENSP00000274203.10	21.9247	6207
	VYNNNSSRF	9	0.0213	MYO10	ENSG00000145555.15	ENSP00000274203.10	21.9247	6207
	SYGKVTAEF	9	0.0034	ALPK2	ENSG00000198796.7	ENSP00000354991.3	18.5254	6510
	IYIDRGVVF	9	0.0083	TFIP11	ENSG00000100109.17	ENSP00000384297.1	25.1104	2511
	YYAEVETRI	9	0.0558	EXOC2	ENSG00000112685.14	ENSP00000230449.4	13.9371	2772
	HYQQHPLHL	9	0.037	KIF1B	ENSG00000054523.17	ENSP00000366290.1	19.047	5448
	VYLKEANAI	9	0.0941	KIF1B	ENSG00000054523.17	ENSP00000366290.1	19.047	5448
	VYNDIGKEMLL	11	0.2005	KIF1B	ENSG00000054523.17	ENSP00000366290.1	19.047	5448
	KYGLGFQII	9	0.1269	PTPN13	ENSG00000163629.13	ENSP00000408368.2	29.8468	7398
	AVIGYLSTR	9	9.8029	NOP9	ENSG00000196943.14	ENSP00000267425.3	13.6705	1908
	RWFTHASPTL	10	0.5035	RRM1	ENSG00000167325.15	ENSP00000300738.5	17.3798	2376
	SQYNIRGV	8	26.4	UBA3	ENSG00000144744.17	ENSP00000354340.4	29.9426	1389
	GYASRFIVI	9	0.2298	RPIA	ENSG00000153574.9	ENSP00000283646.3	13.0869	933
	VYIHPSSALF	10	0.0059	DHX8	ENSG00000067596.11	ENSP00000262415.2	19.9031	3660
	VYLPLTSHI	9	0.0047	SNX8	ENSG00000106266.11	ENSP00000222990.3	14.2875	1395
	RYMQWRETM	9	0.0438	ITPKC	ENSG00000086544.3	ENSP00000263370.1	13.1218	2049
	SYQSQINHI	9	0.0181	DDX50	ENSG00000107625.13	ENSP00000362687.3	27.5685	2211
	RYMDLAENARF	11	0.0206	SPECC1L	ENSG00000100014.20	ENSP00000499052.1	15.9262	3408
	KYAKLEEKL	9	0.0889	GOLGB1	ENSG00000173230.15	ENSP00000377275.3	23.5554	9807
	RYQEKISAL	9	0.0577	GOLGB1	ENSG00000173230.15	ENSP00000377275.3	23.5554	9807
	FYNLLTRTF	9	0.0171	PIGT	ENSG00000124155.18	ENSP00000443963.3	57.5022	1152
	AYTDCIPQL	9	0.1422	KIFAP3	ENSG00000075945.13	ENSP00000444622.1	22.6965	2142
	NYNEKIYEL	9	0.0292	UFD1	ENSG00000070010.19	ENSP00000263202.9	31.074	921
	HQGILSRV	8	31.1667	NUP153	ENSG00000124789.11	ENSP00000262077.2	13.5832	4425
	RYLNSQQQYF	10	0.0203	NFRKB	ENSG00000170322.14	ENSP00000400476.2	15.5964	3897
	RFYNHPLHF	9	0.0064	CNNM3	ENSG00000168763.16	ENSP00000305449.3	14.4814	2121
	KYQDVYVEL	9	0.0072	TRIOBP	ENSG00000100106.22	ENSP00000496394.1	28.9433	7095
	SQLQALHI	8	12.2778	ROCK2	ENSG00000134318.14	ENSP00000317985.6	13.2013	4164
	SSYVVKKV	8	25.4167	HERC2	ENSG00000128731.17	ENSP00000261609.7	17.3759	14502
	VYIHHFDRI	9	0.0327	MOB3A	ENSG00000172081.14	ENSP00000466249.1	26.2368	651
	EYDNFFQHL	9	0.1338	CLASP1	ENSG00000074054.18	ENSP00000386442.3	23.3089	4413
	GVISMPVAAR	10	41.5	FP565260.6	ENSG00000280433.1	ENSP00000485615.1	13.364	609
	VYTVHHVVW	9	0.0522	MAST3	ENSG00000099308.10	ENSP00000262811.4	13.6491	3927
	VYTGLFYKL	9	0.0073	NUDT6	ENSG00000170917.13	ENSP00000306070.5	15.0992	948
	KYFEKQFEL	9	0.0092	TATDN1	ENSG00000147687.19	ENSP00000430274.1	26.3307	966
	VYQEVQAMF	9	0.0022	FAM98B	ENSG00000171262.11	ENSP00000380734.2	12.7552	1299
	IYKDYQYYF	9	0.0028	MRC1	ENSG00000260314.3	ENSP00000455897.1	12.4148	4368
	KYTFPAEHRF	10	0.0095	GDA	ENSG00000119125.16	ENSP00000436619.1	27.1574	1362
	KQQKLWHLF	9	0.172	C16orf72	ENSG00000182831.12	ENSP00000331720.7	15.5232	825
	KYFEVPSVL	9	0.0163	ACTR10	ENSG00000131966.14	ENSP00000254286.4	32.5282	1251
	IYFEYSHAF	9	0.0022	MSH3	ENSG00000113318.11	ENSP00000499502.1	23.6288	3216
	RYTPFSNGL	9	0.1258	WDR59	ENSG00000103091.15	ENSP00000262144.6	31.2409	2922
	TYADTLNHL	9	0.0244	NBAS	ENSG00000151779.13	ENSP00000281513.5	15.4009	7113
	RYLVISEKL	9	0.0254	LRRC42	ENSG00000116212.15	ENSP00000360421.3	18.2562	1284
	VYLDYIRVI	9	0.0297	NUP98	ENSG00000110713.17	ENSP00000316032.7	20.8885	5400
	RYLEKSGVL	9	0.2609	MYCBP	ENSG00000214114.9	ENSP00000380702.2	13.7093	309
	YYITGNLETF	10	0.009	SEL1L3	ENSG00000091490.11	ENSP00000264868.5	20.2084	3291
	RYKDTINKI	9	0.023	ROCK1	ENSG00000067900.8	ENSP00000382697.1	13.4988	4062
	RYPAIIYNI	9	0.0087	SLC35B1	ENSG00000121073.14	ENSP00000423323.1	39.1303	681
	VYPEEHSRW	9	0.0249	RSRP1	ENSG00000117616.18	ENSP00000243189.7	39.512	870
	RYLPQTYVV	9	0.0334	ITM2A	ENSG00000078596.11	ENSP00000362395.2	25.6969	789
	KYAPRFNGF	9	0.0078	USP32	ENSG00000170832.13	ENSP00000300896.3	16.7429	4812
	TWTEVSYTF	9	0.0087	FBXO6	ENSG00000116663.11	ENSP00000365944.4	12.3447	879
	AYAENIALL	9	0.0387	PIK3R4	ENSG00000196455.8	ENSP00000349205.3	17.3136	4074
	SYKYEHLRW	9	0.1621	FLT4	ENSG00000037280.16	ENSP00000261937.6	16.5327	4089
	KYGNLSNFL	9	0.1237	FLT4	ENSG00000037280.16	ENSP00000261937.6	16.5327	4089
	QTPQILVK	8	36.3333	AKAP9	ENSG00000127914.16	ENSP00000378042.2	39.3233	5307
	EVITNRPKGF	10	7.9164	AKAP9	ENSG00000127914.16	ENSP00000378042.2	39.3233	5307
	VYVKHSISF	9	0.0038	AP3M1	ENSG00000185009.12	ENSP00000347408.4	14.9826	1254
	KYLHPPTHL	9	0.0187	MBNL2	ENSG00000139793.18	ENSP00000432422.1	24.0601	765
	IFTNTVARF	9	0.0604	AKAP11	ENSG00000023516.9	ENSP00000025301.2	11.9488	5703
	VYFGDPVSL	9	0.0276	GNPAT	ENSG00000116906.13	ENSP00000355607.4	24.1168	2040
	HYLNHWNHF	9	0.0057	FN3KRP	ENSG00000141560.15	ENSP00000269373.6	20.2749	927
	AYGGAFYAF	9	0.0102	L3HYPDH	ENSG00000126790.12	ENSP00000247194.4	23.4163	1062
	DLIGQDLNSR	10	42.5	FBRS	ENSG00000156860.15	ENSP00000348489.5	19.9459	2940
	RYVFQSENTF	10	0.0357	SUFU	ENSG00000107882.11	ENSP00000358918.3	12.4163	1452
	RQPSLFYHL	9	0.2162	MAP3K5	ENSG00000197442.10	ENSP00000351908.4	12.0373	4122
	SYLPISPTF	9	0.0007	SLC23A2	ENSG00000089057.15	ENSP00000344322.1	12.3156	1950
	QYVTQINRL	9	0.0954	PREX1	ENSG00000124126.14	ENSP00000361009.3	15.4265	4977
	EAYHRVFVNR	10	15.913	NT5C2	ENSG00000076685.18	ENSP00000383960.3	41.3696	1683
	HYIDAGYLGF	10	0.0205	GTF3C2	ENSG00000115207.13	ENSP00000264720.3	23.3465	2733
	PYCSPPMTF	9	0.0224	HCFC1R1	ENSG00000103145.10	ENSP00000460639.1	42.6213	414
	ELPIVTPALR	10	26	KPNA2	ENSG00000182481.9	ENSP00000332455.3	12.6675	1587
	EQYRQVISV	9	8.4538	VPS11	ENSG00000160695.14	ENSP00000481126.1	40.69	2823
	TQRIFQEAV	9	18.5789	NRARP	ENSG00000198435.4	ENSP00000349041.2	11.6785	342
	AYSAKIALF	9	0.0062	DPYD	ENSG00000188641.13	ENSP00000359211.3	12.685	3075
	AQRAFILTV	9	6.4542	CABIN1	ENSG00000099991.18	ENSP00000381364.2	31.8229	6660
	WYMDNPQNL	9	0.0562	PLEKHA2	ENSG00000169499.15	ENSP00000482228.1	17.0451	1275
	IYHPNVDKL	9	0.0167	UBE2N	ENSG00000177889.10	ENSP00000316176.2	13.7986	456
	QYLMDNPTF	9	0.024	PRPF40A	ENSG00000196504.16	ENSP00000386458.2	21.1726	2982
	NYAWVYYHM	9	0.128	IFIT2	ENSG00000119922.10	ENSP00000490935.1	12.392	1416
	PYFSGSSTF	9	0.0164	KIF21A	ENSG00000139116.18	ENSP00000445606.2	26.6748	4911
	PYLGQAPFL	9	0.1656	SYNRG	ENSG00000275066.5	ENSP00000483453.1	16.0117	3942
	GYPEVALHF	9	0.005	COPA	ENSG00000122218.16	ENSP00000357048.3	75.2783	3699
	SYNPAENAVLL	11	0.2088	COPA	ENSG00000122218.16	ENSP00000357048.3	75.2783	3699
	NYPDEFTKL	9	0.0704	NF1	ENSG00000196712.17	ENSP00000351015.4	16.0291	8517
	HYTIVFNTF	9	0.0053	ATP2B4	ENSG00000058668.14	ENSP00000340930.2	14.0855	3510
	IFIDPGYQTF	10	0.0117	ZMYM2	ENSG00000121741.16	ENSP00000372324.2	18.6543	4131
	AYAPPPHVI	9	0.0079	APOL2	ENSG00000128335.14	ENSP00000351292.5	15.8644	1011
	YYIFIPSKF	9	0.0026	DDX47	ENSG00000213782.7	ENSP00000350698.3	30.2765	1365
	WVIGSVVAR	9	32.6	GART	ENSG00000159131.17	ENSP00000371236.4	20.6209	3030
	RYNEKCFKL	9	0.0692	KLHL24	ENSG00000114796.16	ENSP00000395012.1	16.2637	1800
	YWMHVQNTF	9	0.013	KLHL24	ENSG00000114796.16	ENSP00000395012.1	16.2637	1800
	QSTRLPLI	8	18.3947	PRKDC	ENSG00000253729.7	ENSP00000345182.4	16.3029	12291
	PYRLIFEKF	9	0.1154	PRKDC	ENSG00000253729.7	ENSP00000345182.4	16.3029	12291
	LYQRAFQHL	9	0.016	PRKDC	ENSG00000253729.7	ENSP00000345182.4	16.3029	12291
	TYKDYVDLF	9	0.0058	PRKDC	ENSG00000253729.7	ENSP00000345182.4	16.3029	12291
	VYTPVLEHL	9	0.0038	PRKDC	ENSG00000253729.7	ENSP00000345182.4	16.3029	12291
	RYQRLYVKF	9	0.0045	PRR12	ENSG00000126464.14	ENSP00000394510.1	12.5359	6108
	AYTPFHAVL	9	0.0646	INTS14	ENSG00000138614.15	ENSP00000326379.2	19.0597	1554
	IYAGGIKSI	9	0.0969	SLC12A4	ENSG00000124067.17	ENSP00000395983.2	27.2627	3261
	SYLTSASSL	9	0.176	UBR5	ENSG00000104517.13	ENSP00000429084.1	24.5992	8397
	VYSQIPAAVKL	11	0.1193	UBR5	ENSG00000104517.13	ENSP00000429084.1	24.5992	8397
	TYLTNHLRL	9	0.0482	ZNF697	ENSG00000143067.5	ENSP00000396857.2	11.2967	1635
	RYLSKATTL	9	0.0202	CDC16	ENSG00000130177.16	ENSP00000252458.6	58.0412	1425
	PYHPHPHVF	9	0.009	FOXN3	ENSG00000053254.15	ENSP00000343288.4	21.0598	1470
	STVGGWVSTR	10	27.4	AGPS	ENSG00000018510.15	ENSP00000264167.4	11.8443	1974
	TYKDTHRKF	9	0.0762	IFT88	ENSG00000032742.17	ENSP00000261632.5	24.2743	2472
	RYTPEQDTMTF	11	0.0105	RARA	ENSG00000131759.18	ENSP00000377648.3	24.4232	1434
	LYQDGVFKF	9	0.0022	AKTIP	ENSG00000166971.17	ENSP00000454771.1	29.4609	381
	RYAVEILTW	9	0.0128	UBR2	ENSG00000024048.10	ENSP00000361992.1	14.4784	5265
	RYGDGGSTF	9	0.0128	HNRNPH1	ENSG00000169045.17	ENSP00000327539.6	139.39	1416
	YQFNVKTV	8	9.1772	PTPRB	ENSG00000127329.15	ENSP00000438927.1	31.0129	5721
	KYMATVTSI	9	0.0393	PTPRB	ENSG00000127329.15	ENSP00000438927.1	31.0129	5721
	VYMNRVKEI	9	0.0801	C1D	ENSG00000197223.11	ENSP00000386468.3	23.56	423
	VYHILKVLF	9	0.0118	ELP1	ENSG00000070061.15	ENSP00000363779.5	17.7103	3996
	SQALILKI	8	9.8147	NUP188	ENSG00000095319.14	ENSP00000361658.2	13.6468	5247
	NYSNIRFQF	9	0.0096	MTMR6	ENSG00000139505.11	ENSP00000371221.5	11.094	1863
	RYSEYAEEF	9	0.0054	MTMR6	ENSG00000139505.11	ENSP00000371221.5	11.094	1863
	AYSRVQYQF	9	0.0024	BCAR3	ENSG00000137936.18	ENSP00000260502.6	30.4238	2475
	KYAQWEESL	9	0.1067	CRNKL1	ENSG00000101343.14	ENSP00000440733.1	12.2195	2061
	RFEEKHAYF	9	0.1403	CRNKL1	ENSG00000101343.14	ENSP00000440733.1	12.2195	2061
	HYIERIQKL	9	0.0099	KANK1	ENSG00000107104.18	ENSP00000371740.1	56.2193	4056
	SYPDNFLHI	9	0.009	ATG5	ENSG00000057663.16	ENSP00000343313.3	17.4368	825
	LYDIVFKHF	9	0.0202	SP100	ENSG00000067066.17	ENSP00000386427.1	48.1054	2064
	VYVDLGGSHVF	11	0.0196	BMS1	ENSG00000165733.8	ENSP00000363642.4	10.8596	3846
	VYPSSLSKI	9	0.0257	CAND1	ENSG00000111530.13	ENSP00000442318.1	14.0527	3690
	YATHPFKF	8	0.3811	NCOA7	ENSG00000111912.20	ENSP00000357341.3	116.834	2826
	AYATHPFKF	9	0.0033	NCOA7	ENSG00000111912.20	ENSP00000357341.3	116.834	2826
	ETASAVATR	9	21.3636	NCOA7	ENSG00000111912.20	ENSP00000357341.3	116.834	2826
	TYIDTRTVF	9	0.0198	CAPN6	ENSG00000077274.9	ENSP00000317214.1	10.803	1923
	GYIESVQHI	9	0.0253	MGME1	ENSG00000125871.14	ENSP00000366939.5	11.9788	1032
	VYYPVRHHL	9	0.005	TRRAP	ENSG00000196367.13	ENSP00000403708.3	16.3808	11544
	RYFENPQVI	9	0.0138	TRRAP	ENSG00000196367.13	ENSP00000403708.3	16.3808	11544
	EVVSLLLDR	9	43	ANKHD1-EIF4EBP3	ENSG00000254996.5	ENSP00000432016.1	28.5917	7851
	EVYDGPKNVR	10	11.4293	PCM1	ENSG00000078674.17	ENSP00000429054.1	34.2455	2292
	EQIDKKLER	9	15.9275	PTPN12	ENSG00000127947.16	ENSP00000248594.6	26.8034	2340
	IYNKIKQII	9	0.0481	DLG3	ENSG00000082458.12	ENSP00000441393.1	22.2814	1098
	SYGDILHVI	9	0.0092	DLG3	ENSG00000082458.12	ENSP00000441393.1	22.2814	1098
	RFLNDPGHLLW	11	0.1454	RPP21	ENSG00000241370.5	ENSP00000394320.2	26.1475	531
	RYLELISSI	9	0.0205	IFT122	ENSG00000163913.11	ENSP00000324005.3	25.7549	3723
	TMLGKFYHF	9	0.0873	IFT122	ENSG00000163913.11	ENSP00000324005.3	25.7549	3723
	SYNPITHQL	9	0.0025	IFT122	ENSG00000163913.11	ENSP00000324005.3	25.7549	3723
	RYIEFHSQSGF	11	0.0514	NOL10	ENSG00000115761.16	ENSP00000371101.5	12.0559	2064
	RYLEAGAAGLRW	12	0.2881	HSPBP1	ENSG00000133265.11	ENSP00000398244.1	28.2125	1077
	RYFKGPELL	9	0.01	CSNK2A2	ENSG00000070770.9	ENSP00000262506.3	39.3232	1050
	EVVDVSTMHR	10	25.8333	HERC1	ENSG00000103657.14	ENSP00000390158.2	17.6134	14583
	EYNSALPLL	9	0.1042	GTF3C3	ENSG00000119041.11	ENSP00000263956.3	14.1974	2658
	YYLQGGFNKF	10	0.0064	DUSP7	ENSG00000164086.10	ENSP00000417183.1	10.8862	1257
	NYQNVVHKL	9	0.0081	ZMYM4	ENSG00000146463.11	ENSP00000322915.6	12.5228	4644
	EIYSGCTKR	9	28.125	DNAJB4	ENSG00000162616.9	ENSP00000359799.5	22.9978	1011
	TYGIKHMKF	9	0.0173	PIGK	ENSG00000142892.15	ENSP00000388854.1	17.5766	903
	GYCPNHPVI	9	0.3044	NEDD4L	ENSG00000049759.18	ENSP00000411947.1	78.5579	2562
	SYINELRTF	9	0.004	SPG11	ENSG00000104133.15	ENSP00000445278.2	28.2979	6990
	SYASLQQNKW	10	0.1314	SPG11	ENSG00000104133.15	ENSP00000445278.2	28.2979	6990
	VYNNSRMLHF	10	0.0568	ATXN2L	ENSG00000168488.18	ENSP00000457613.1	32.922	3204
	TYDYNFHSF	9	0.0054	ASH1L	ENSG00000116539.13	ENSP00000357330.3	14.0493	8907
	EVIGMVTRA	9	43	NR1D2	ENSG00000174738.13	ENSP00000310006.3	11.1547	1737
	ETAFGYKGL	9	15.4783	HAT1	ENSG00000128708.13	ENSP00000264108.4	27.4493	1257
	EYGVIRDVL	9	0.8919	H6PD	ENSG00000049239.12	ENSP00000366620.1	10.9477	2373
	VYVKHNISF	9	0.0059	AP3M2	ENSG00000070718.12	ENSP00000428787.1	12.7276	1254
	AQRLMQLI	8	19.2581	MED12	ENSG00000184634.16	ENSP00000363193.3	14.7495	6531
	GYSSRFGLF	9	0.1254	GBA3	ENSG00000249948.6	ENSP00000480447.1	161.535	483
	IYVHDLLTF	9	0.0061	VPS39	ENSG00000166887.15	ENSP00000326534.5	48.7855	2625
	IYLDTHFRL	9	0.0074	ZNFX1	ENSG00000124201.15	ENSP00000379412.1	15.2411	5754
	HQKSILTQI	9	2.4012	KIDINS220	ENSG00000134313.15	ENSP00000418974.1	23.4874	5256
	KYGTTPLVW	9	0.0472	KIDINS220	ENSG00000134313.15	ENSP00000418974.1	23.4874	5256
	SYSSIASEF	9	0.0066	TMX3	ENSG00000166479.10	ENSP00000299608.2	16.5763	1362
	VYDPLFSQL	9	0.0201	SRRD	ENSG00000100104.13	ENSP00000215917.6	10.6863	1017
	RYIADHSYF	9	0.0082	FAM160A2	ENSG00000051009.10	ENSP00000431773.1	57.2064	2514
	NYIMKIHNF	9	0.0043	ADNP	ENSG00000101126.17	ENSP00000495540.1	12.504	2622
	NYNRAFQVW	9	0.0636	SLC44A3	ENSG00000143036.17	ENSP00000431836.1	29.6128	1860
	TVISRVIGR	9	15.8406	ANKRD17	ENSG00000132466.18	ENSP00000427151.2	26.4127	7470
	KYQRILERL	9	0.0301	OPA1	ENSG00000198836.10	ENSP00000494273.1	21.444	1707
	VYCARFVEL	9	0.1363	THOC2	ENSG00000125676.20	ENSP00000245838.8	19.0054	4779
	EVISKTPTL	9	2.3082	CREBRF	ENSG00000164463.12	ENSP00000296953.2	11.001	1917
	EYIKFLRSI	9	0.1105	HDAC2	ENSG00000196591.12	ENSP00000357621.2	25.3684	1374
	KYADKIYSI	9	0.0033	FOLH1	ENSG00000086205.18	ENSP00000431463.1	23.2479	2112
	YYLTDIDRI	9	0.1415	GNA14	ENSG00000156049.7	ENSP00000365807.4	10.0951	1065
	TYAQRTQLF	9	0.0047	MKLN1	ENSG00000128585.18	ENSP00000323527.6	16.5073	2205
	LQPERYELW	9	0.2782	KDM4B	ENSG00000127663.15	ENSP00000440495.1	14.8772	3390
	VYNTATNQWF	10	0.0599	HCFC1	ENSG00000172534.14	ENSP00000359001.4	15.597	6240
	SFIKVSHV	8	5.0112	INPP5K	ENSG00000132376.20	ENSP00000318476.6	25.3348	1116
	PYQSQIAVF	9	0.0263	RAD17	ENSG00000152942.19	ENSP00000482775.1	18.2988	2010
	HAYIIAKV	8	32.6	PTPRC	ENSG00000081237.20	ENSP00000306782.7	14.0674	3435
	TYTLRVFEL	9	0.0961	PTPRC	ENSG00000081237.20	ENSP00000306782.7	14.0674	3435
	AYVGDLQTL	9	0.0679	ASB1	ENSG00000065802.12	ENSP00000264607.4	10.9757	1005
	DYMKTTSNF	9	0.0203	NEMF	ENSG00000165525.18	ENSP00000298310.5	15.2152	3228
	QQFKILNV	8	15.6812	UPF2	ENSG00000151461.20	ENSP00000380244.2	13.3158	3816
	RYVWWKKSL	9	0.2932	UPF2	ENSG00000151461.20	ENSP00000380244.2	13.3158	3816
	DLIFKTGGR	9	33.75	UPF2	ENSG00000151461.20	ENSP00000380244.2	13.3158	3816
	ILGPPPPSF	9	0.1364	MATR3	ENSG00000015479.18	ENSP00000482895.1	42.0123	2541
	GYIERPQLI	9	0.0382	TENT2	ENSG00000164329.13	ENSP00000421966.1	18.1773	1323
	EVVGIIESR	9	24	NUP160	ENSG00000030066.13	ENSP00000367721.2	17.5888	4308
	EVADRLFSSF	10	4.4254	TAPT1	ENSG00000169762.17	ENSP00000385347.2	15.5472	1701
	RYCFQITSF	9	0.0336	APPL1	ENSG00000157500.12	ENSP00000288266.3	23.543	2127
	DIISQQLVER	10	49	MPV17	ENSG00000115204.15	ENSP00000385175.1	62.6283	339
	EIISKLQGR	9	20	PHKA2	ENSG00000044446.11	ENSP00000369274.4	30.0219	3705
	RYKFHNSRW	9	0.2913	TBX3	ENSG00000135111.16	ENSP00000257567.2	11.2366	2169
	RYFPVFEKI	9	0.0037	GSTA4	ENSG00000170899.11	ENSP00000360002.4	24.907	666
	SYLNTVERW	9	0.0099	KLHL5	ENSG00000109790.16	ENSP00000425512.1	24.042	846
	ALPSKLPTF	9	0.071	TRIM25	ENSG00000121060.18	ENSP00000323889.4	18.3307	1890
	EYTRALFLL	9	0.1123	MAU2	ENSG00000129933.21	ENSP00000262815.9	19.241	1839
	KYYDKKYQVF	10	0.0196	FGGY	ENSG00000172456.17	ENSP00000360262.4	38.6275	1725
	VYVERAEVL	9	0.0898	BRAP	ENSG00000089234.16	ENSP00000403524.3	9.80781	1776
	KYQEYTNEL	9	0.0277	TBK1	ENSG00000183735.10	ENSP00000498885.1	12.8525	2031
	EYTDVLQKI	9	0.0705	EPS8L1	ENSG00000131037.15	ENSP00000437541.1	33.7385	1977
	VYIPMSPGAHHF	12	0.0076	GAB2	ENSG00000033327.13	ENSP00000354952.4	9.67671	2028
	RYPQSIFSTF	10	0.0036	SBF2	ENSG00000133812.15	ENSP00000256190.8	21.6706	5547
	QYTPHSHQF	9	0.0027	RPTOR	ENSG00000141564.15	ENSP00000307272.3	11.6586	4005
	KYGSVIQLL	9	0.0052	ITPR3	ENSG00000096433.11	ENSP00000475177.1	9.49838	8013
	AYLEALSHL	9	0.0271	PIK3CD	ENSG00000171608.15	ENSP00000366563.4	11.467	3132
	YYQSSVQYL	9	0.0083	DNAAF5	ENSG00000164818.16	ENSP00000297440.6	22.3	2565
	KYHTHLLQF	9	0.0065	ABCD1	ENSG00000101986.12	ENSP00000218104.3	9.63238	2235
	EYVRVSEHF	9	0.0132	ZC3HAV1	ENSG00000105939.13	ENSP00000242351.5	11.5695	2706
	NSALVLKV	8	27.7	RB1	ENSG00000139687.15	ENSP00000267163.4	13.2637	2784
	QYVVDLTSF	9	0.0385	NTPCR	ENSG00000135778.12	ENSP00000355587.4	20.9959	570
	EVIDFSHGL	9	5.1162	ABHD17C	ENSG00000136379.12	ENSP00000258884.4	11.8609	987
	KYSDVSGLL	9	0.1292	INO80C	ENSG00000153391.15	ENSP00000391457.1	24.3926	684
	RYFDHALTL	9	0.0072	FAM91A1	ENSG00000176853.16	ENSP00000429491.1	17.7737	2367
	TYHGVFVNI	9	0.041	VPS26C	ENSG00000157538.14	ENSP00000311399.6	22.9077	891
	AQYKFIYV	8	13.0631	PTPN6	ENSG00000111679.17	ENSP00000326010.9	44.4619	1785
	RYTVGGLETF	10	0.0291	PTPN6	ENSG00000111679.17	ENSP00000326010.9	44.4619	1785
	KYMEDYHQF	9	0.0005	PPL	ENSG00000118898.16	ENSP00000340510.2	12.2944	5268
	NYKDLNGNVF	10	0.259	SSR1	ENSG00000124783.14	ENSP00000244763.4	11.7073	858
	IYPMKNHMF	9	0.0089	RALGAPA2	ENSG00000188559.15	ENSP00000202677.6	13.634	5619
	EVIFHVSTR	9	23.25	RALGAPA2	ENSG00000188559.15	ENSP00000202677.6	13.634	5619
	KYADAVKNF	9	0.0051	RASA3	ENSG00000185989.11	ENSP00000335029.7	9.11342	2502
	AYGFVARI	8	1.8018	VWF	ENSG00000110799.13	ENSP00000261405.5	9.60958	8439
	EVIASYAHL	9	5.6274	VWF	ENSG00000110799.13	ENSP00000261405.5	9.60958	8439
	HQEVLREI	8	18.5	TAP2	ENSG00000204267.15	ENSP00000498827.1	18.7989	1959
	TYGERFCYL	9	0.1785	DPY19L4	ENSG00000156162.16	ENSP00000389630.2	10.5446	2169
	NYSPYVNYF	9	0.0028	DPY19L4	ENSG00000156162.16	ENSP00000389630.2	10.5446	2169
	VYQHLFTRI	9	0.0176	AP5Z1	ENSG00000242802.9	ENSP00000497395.1	16.6123	1464
	VYAKLLHRY	9	0.1186	FBXO31	ENSG00000103264.18	ENSP00000310841.4	12.189	1617
	LYSRVQATF	9	0.0045	FBXO31	ENSG00000103264.18	ENSP00000310841.4	12.189	1617
	ETMGRALRY	9	10.0038	ELF1	ENSG00000120690.16	ENSP00000239882.3	21.6752	1857
	SYLEKQVVTF	10	0.0074	TTC27	ENSG00000018699.13	ENSP00000313953.4	9.15428	2529
	EYIAKQFGF	9	0.05	ITPR1	ENSG00000150995.19	ENSP00000349597.4	63.9747	8130
	VYPVITARL	9	0.0206	ZNF106	ENSG00000103994.17	ENSP00000263805.4	15.8207	5649
	AYGSLFNTI	9	0.0435	KYAT3	ENSG00000137944.18	ENSP00000359522.3	21.5678	1260
	RYIFAKNLF	9	0.0116	DGUOK	ENSG00000114956.20	ENSP00000264093.4	32.5965	831
	VYPGDPLRF	9	0.0068	TSEN34	ENSG00000170892.12	ENSP00000379667.1	30.4221	930
	SYLEKVVTL	9	0.0043	ABI3	ENSG00000108798.9	ENSP00000225941.1	11.4775	1098
	TQVLIKLI	8	19.6452	COPS2	ENSG00000166200.15	ENSP00000373553.5	16.0377	1329
	KYLVLANML	9	0.1245	COPS2	ENSG00000166200.15	ENSP00000373553.5	16.0377	1329
	GQFLVRII	8	22.9474	GUCY1B1	ENSG00000061918.13	ENSP00000420842.1	16.371	1758
	EVVTGVIGQR	10	45.5	GUCY1B1	ENSG00000061918.13	ENSP00000420842.1	16.371	1758
	VYSIVPQSW	9	0.0078	LARP4	ENSG00000161813.22	ENSP00000293618.8	19.9044	1959
	TYNPAFSRL	9	0.0144	TMEM181	ENSG00000146433.8	ENSP00000356057.3	8.81329	1836
	EAIGIISKM	9	7.1005	NCAPD2	ENSG00000010292.13	ENSP00000325017.5	15.6428	4203
	VYTGIDHHW	9	0.0124	DCAF13	ENSG00000164934.14	ENSP00000484962.1	17.8167	1335
	LYLLNTTKL	9	0.0714	MLH1	ENSG00000076242.14	ENSP00000398272.2	19.155	1545
	IWISKLPHF	9	0.0086	TDRD7	ENSG00000196116.8	ENSP00000347444.4	9.10479	3294
	LFIATSQKF	9	0.0541	NCAPH2	ENSG00000025770.19	ENSP00000410088.2	24.324	1815
	EYVEKFYRI	9	0.0259	RAD50	ENSG00000113522.14	ENSP00000368100.4	12.4618	3936
	RYIKALETL	9	0.0088	RAD50	ENSG00000113522.14	ENSP00000368100.4	12.4618	3936
	VYSQFITQL	9	0.0094	RAD50	ENSG00000113522.14	ENSP00000368100.4	12.4618	3936
	TYTDKLFKF	9	0.0025	CRTAC1	ENSG00000095713.14	ENSP00000359629.3	9.84222	1983
	RYQEVDRRF	9	0.0112	YTHDC1	ENSG00000083896.12	ENSP00000347888.3	51.3159	2127
	IYAPPLPSL	9	0.0054	AKAP1	ENSG00000121057.13	ENSP00000478212.1	25.0497	2709
	TYRNVMEQF	9	0.0218	BAIAP2L1	ENSG00000006453.14	ENSP00000005260.8	8.82599	1533
	IYLLIHNNF	9	0.0094	CD53	ENSG00000143119.14	ENSP00000497382.1	13.4817	657
	IYTNLNQKI	9	0.0304	EXOC6B	ENSG00000144036.15	ENSP00000272427.6	9.52205	2433
	VYNQIKEFI	9	0.0505	EXOC6B	ENSG00000144036.15	ENSP00000272427.6	9.52205	2433
	SVYDGEEHGR	10	12.875	EXOC6B	ENSG00000144036.15	ENSP00000272427.6	9.52205	2433
	RFVMKAHSF	9	0.1245	SOAT1	ENSG00000057252.13	ENSP00000356591.3	9.10894	1650
	TYTSNLVRL	9	0.0535	DNAJC16	ENSG00000116138.13	ENSP00000480224.1	10.6991	1410
	EVWPHSTER	9	13.3694	LYSMD1	ENSG00000163155.12	ENSP00000357904.5	8.75039	681
	KYGRDFQAI	9	0.1605	RCOR1	ENSG00000089902.10	ENSP00000262241.5	9.38203	1455
	VYPPIRHHL	9	0.0075	VPS37A	ENSG00000155975.10	ENSP00000318629.4	11.167	1191
	KYKSAFNKL	9	0.0281	DENND4B	ENSG00000198837.10	ENSP00000354597.4	24.8828	4488
	TYVRWYTQL	9	0.0521	CLCC1	ENSG00000121940.15	ENSP00000358987.3	11.5393	1503
	VFIGTGHLL	9	0.1314	LRRK2	ENSG00000188906.16	ENSP00000341930.2	23.4224	3813
	NYIGLINRI	9	0.0555	EIF2AK2	ENSG00000055332.18	ENSP00000233057.4	10.1414	1653
	RFKNKAYLL	9	0.2653	DICER1	ENSG00000100697.14	ENSP00000376783.1	10.7668	5766
	VYQNHVQHL	9	0.0069	ARHGAP5	ENSG00000100852.13	ENSP00000371897.1	25.3852	4506
	SYTHIQYLF	9	0.0022	SH2D3C	ENSG00000095370.20	ENSP00000485866.1	11.0951	2100
	VYTTTRSHL	9	0.2157	CLPTM1L	ENSG00000049656.14	ENSP00000313854.5	133.435	1614
	LYGRHFNYL	9	0.1117	TENT4B	ENSG00000121274.12	ENSP00000455837.1	9.18893	1764
	RYPVGRFPSL	10	0.1852	FEM1A	ENSG00000141965.4	ENSP00000269856.3	8.1658	2007
	YYLNDLDRI	9	0.1787	GNAI1	ENSG00000127955.17	ENSP00000498091.1	45.6567	1062
	ASPTVCFLKER	11	31.3333	GC	ENSG00000145321.13	ENSP00000273951.8	32.7404	1422
	KYVSGEFRF	9	0.0074	RIOK1	ENSG00000124784.9	ENSP00000369162.2	8.62486	1704
	AYLSKAMEI	9	0.086	RIOK1	ENSG00000124784.9	ENSP00000369162.2	8.62486	1704
	RYSPVLSRF	9	0.0012	COG1	ENSG00000166685.12	ENSP00000299886.4	26.1815	2940
	RYNPRTNQW	9	0.0172	KLHL20	ENSG00000076321.11	ENSP00000209884.4	9.93143	1827
	RYDPKTNQW	9	0.0114	KLHL20	ENSG00000076321.11	ENSP00000209884.4	9.93143	1827
	RYGLVTNEI	9	0.1078	IFIH1	ENSG00000115267.8	ENSP00000497271.1	11.5007	3075
	VYNNIMRHYL	10	0.2372	IFIH1	ENSG00000115267.8	ENSP00000497271.1	11.5007	3075
	EVAEHVQYM	9	5.5985	GMNN	ENSG00000112312.10	ENSP00000230056.3	11.6177	627
	IYAHITKHY	9	0.2827	FOXK1	ENSG00000164916.11	ENSP00000328720.4	9.22467	2199
	RYGPIVDVY	9	0.1877	SRSF10	ENSG00000188529.14	ENSP00000344149.4	34.3019	783
	EIFPGGIRGR	10	18.0526	SLC2A12	ENSG00000146411.5	ENSP00000275230.5	7.95918	1851
	RYFDRAALF	9	0.0038	WDR11	ENSG00000120008.16	ENSP00000263461.5	48.0779	3672
	SYPSAFSKL	9	0.0211	MARF1	ENSG00000166783.22	ENSP00000450309.1	37.8383	5226
	TYLEKFQNL	9	0.0057	CLUAP1	ENSG00000103351.13	ENSP00000460889.1	26.0163	741
	EVIDVVRTM	9	3.9045	TAF1	ENSG00000147133.15	ENSP00000276072.3	14.3385	5679
	SYQRAFNEF	9	0.0054	TNFAIP2	ENSG00000185215.9	ENSP00000452634.1	38.6916	1962
	DYDSVFHHL	9	0.0811	EPC1	ENSG00000120616.16	ENSP00000318559.6	12.8235	2439
	SYIDLLQRF	9	0.0013	WDR24	ENSG00000127580.17	ENSP00000293883.4	8.6302	2370
	KYPNMFKKI	9	0.0449	AHCYL2	ENSG00000158467.16	ENSP00000413639.2	19.5246	1830
	KYPENDLFRKL	11	0.2237	KDM5A	ENSG00000073614.12	ENSP00000382688.2	9.71	5070
	SFKQRSDLF	9	0.2681	ZNF394	ENSG00000160908.15	ENSP00000337363.6	11.856	1683
	SFYKIRTI	8	1.685	NEK9	ENSG00000119638.13	ENSP00000238616.5	29.8375	2937
	QYNPHVHQL	9	0.0061	DLG5	ENSG00000151208.17	ENSP00000361467.2	11.1606	5757
	VYVDKVEKM	9	0.0346	AMOT	ENSG00000126016.15	ENSP00000305557.1	14.3498	2025
	KYLEENVMRHF	11	0.0369	AMOT	ENSG00000126016.15	ENSP00000305557.1	14.3498	2025
	HWTKVSHKF	9	0.025	PDE2A	ENSG00000186642.16	ENSP00000365633.3	21.3062	2055
	KYVKGLISI	9	0.0479	WDR35	ENSG00000118965.14	ENSP00000281405.4	9.52113	3510
	KYGALVNNF	9	0.0052	NSUN4	ENSG00000117481.10	ENSP00000471937.1	13.7729	453
	KYADLSHNRL	10	0.1365	RARS	ENSG00000113643.9	ENSP00000231572.3	27.5418	1980
	RYSLVHQRL	9	0.0179	FYCO1	ENSG00000163820.15	ENSP00000441178.1	14.7624	4494
	VYIHHFDSI	9	0.0278	MOB3C	ENSG00000142961.14	ENSP00000361008.2	10.2033	648
	DVIGNEILRR	10	48	CLIP3	ENSG00000105270.15	ENSP00000353732.3	8.02001	1641
	KYGIVQEF	8	0.079	SOGA1	ENSG00000149639.15	ENSP00000237536.4	8.10848	4983
	KYGIVQEFF	9	0.0093	SOGA1	ENSG00000149639.15	ENSP00000237536.4	8.10848	4983
	KYSNMEQSLF	10	0.0586	AQR	ENSG00000021776.11	ENSP00000156471.5	9.20338	4455
	HQIIVQNV	8	19.4194	E4F1	ENSG00000167967.16	ENSP00000301727.4	13.9022	2352
	TYMPHVHIL	9	0.0026	FBXO38	ENSG00000145868.16	ENSP00000342023.5	16.9778	3564
	QYFPKAPEF	9	0.0029	USP48	ENSG00000090686.15	ENSP00000363864.3	28.4773	1563
	NYVPVNHFW	9	0.0101	IFT140	ENSG00000187535.14	ENSP00000406012.2	22.457	4386
	EVSPPNLRGR	10	26.7	SLC2A13	ENSG00000151229.13	ENSP00000280871.4	8.51248	1944
	EYPKFLKRF	9	0.0262	COL4A3BP	ENSG00000113163.16	ENSP00000369862.5	16.0571	1572
	VYQVLQEHL	9	0.0341	BMP7	ENSG00000101144.13	ENSP00000379204.3	9.24329	1293
	ESISEFILRR	10	41	TARBP1	ENSG00000059588.10	ENSP00000040877.1	12.727	4863
	RYQKLIVQI	9	0.0102	CHN2	ENSG00000106069.22	ENSP00000486515.1	14.4011	996
	RYASINAHL	9	0.0369	CSNK1A1	ENSG00000113712.18	ENSP00000499757.1	26.8022	975
	KYITKSFNF	9	0.0024	PARN	ENSG00000140694.17	ENSP00000498898.1	20.9236	1338
	KYITKSFNFY	10	0.5365	PARN	ENSG00000140694.17	ENSP00000498898.1	20.9236	1338
	VYFPDQHINF	10	0.0037	PARD3B	ENSG00000116117.18	ENSP00000482649.1	11.5605	3090
	HYMPPPYASL	10	0.0343	RNF111	ENSG00000157450.15	ENSP00000453015.1	10.7627	3009
	KQPEEYHYL	9	0.2733	MYO9A	ENSG00000066933.16	ENSP00000348349.5	14.3173	7644
	SYIEFPAVM	9	0.0901	MYO9A	ENSG00000066933.16	ENSP00000348349.5	14.3173	7644
	PYVNNVPHL	9	0.0854	MARS	ENSG00000166986.15	ENSP00000446168.2	44.8721	1638
	DYSSILQKF	9	0.0077	FNBP1	ENSG00000187239.17	ENSP00000415602.2	20.3869	1704
	KYIDQKFVL	9	0.0265	PPP2R5C	ENSG00000078304.19	ENSP00000329009.5	46.3446	1620
	IYPEVVHMF	9	0.0005	PPP2R5C	ENSG00000078304.19	ENSP00000329009.5	46.3446	1620
	QYLPSPPLL	9	0.0066	KCNJ5	ENSG00000120457.12	ENSP00000433295.1	7.54589	1257
	AYGKDFHLI	9	0.0208	MIER1	ENSG00000198160.14	ENSP00000347514.3	9.36267	1536
	VMYRVIQV	8	13.3514	USF1	ENSG00000158773.14	ENSP00000435005.1	56.643	651
	EVLQGGSQR	9	32.2	USF1	ENSG00000158773.14	ENSP00000435005.1	56.643	651
	TYLPTSPLL	9	0.0084	NRDC	ENSG00000078618.21	ENSP00000262679.8	56.9843	3453
	ETVGTGIMGR	10	47	INPP5B	ENSG00000204084.13	ENSP00000362118.1	11.5671	2247
	KYVKIFDNF	9	0.0045	ZNF195	ENSG00000005801.18	ENSP00000435828.1	12.2571	1830
	SAGLILHQRI	10	26.2	ZKSCAN8	ENSG00000198315.11	ENSP00000332750.5	7.73442	1734
	RYLEAALRL	9	0.0225	P3H4	ENSG00000141696.13	ENSP00000377505.1	15.169	1311
	NYATRIVTL	9	0.0542	BIRC6	ENSG00000115760.14	ENSP00000393596.2	26.9791	14571
	TYGPSFPAF	9	0.0025	RALGAPB	ENSG00000170471.15	ENSP00000262879.6	11.0076	4482
	SYLPLAHMF	9	0.0009	ACSL5	ENSG00000197142.10	ENSP00000346223.4	9.62205	2049
	DIAQSQLKTR	10	50	MED21	ENSG00000152944.9	ENSP00000282892.3	9.3249	432
	SYSSTFHSL	9	0.0086	NBPF19	ENSG00000271383.7	ENSP00000498781.1	10.9368	11529
	KYIKDDFRF	9	0.0068	RIOK3	ENSG00000101782.15	ENSP00000462548.1	24.9755	1548
	TYQDIFRDF	9	0.0094	ACAP2	ENSG00000114331.14	ENSP00000324287.6	8.66898	2334
	SQLILQKL	8	8.2707	TTC21B	ENSG00000123607.15	ENSP00000243344.7	11.2139	3948
	RYDSVINRL	9	0.0451	PCF11	ENSG00000165494.11	ENSP00000298281.4	29.8441	4665
	IYMNLASHI	9	0.0349	GATAD2B	ENSG00000143614.10	ENSP00000357644.4	10.9688	1779
	LYAHTIAGF	9	0.0549	CTDP1	ENSG00000060069.16	ENSP00000075430.7	16.2138	2601
	IYQKYIARF	9	0.0022	CASZ1	ENSG00000130940.15	ENSP00000366221.3	12.2222	5277
	KYNQVNSHF	9	0.0065	CASZ1	ENSG00000130940.15	ENSP00000366221.3	12.2222	5277
	RYKQDVERF	9	0.0141	SMC5	ENSG00000198887.9	ENSP00000354957.5	8.11052	3303
	ENISQVKER	9	46	SMC5	ENSG00000198887.9	ENSP00000354957.5	8.11052	3303
	EIIDKRRER	9	23.375	SMC5	ENSG00000198887.9	ENSP00000354957.5	8.11052	3303
	PYSEKMTVLF	10	0.0749	SMC5	ENSG00000198887.9	ENSP00000354957.5	8.11052	3303
	IYNKVTPTF	9	0.0011	SPRED1	ENSG00000166068.13	ENSP00000299084.4	7.9774	1332
	VFMRWKEQF	9	0.0335	GID4	ENSG00000141034.9	ENSP00000268719.4	7.1955	900
	LYGRLQELF	9	0.0098	KIAA1109	ENSG00000138688.15	ENSP00000264501.4	36.1231	15015
	EYGFISQTL	9	0.0943	TMCC3	ENSG00000057704.13	ENSP00000261226.4	8.70847	1431
	RYLLFARQF	9	0.0237	MCM6	ENSG00000076003.5	ENSP00000264156.2	6.88836	2463
	EVTDYAIARR	10	49	MCM6	ENSG00000076003.5	ENSP00000264156.2	6.88836	2463
	SYLENVDHF	9	0.0037	CAMTA2	ENSG00000108509.21	ENSP00000370712.5	26.8483	3591
	EIIEQPKQR	9	28.125	RELA	ENSG00000173039.19	ENSP00000311508.9	39.1182	1644
	YYVNGTYRL	9	0.0241	RNF145	ENSG00000145860.11	ENSP00000482720.1	9.37169	1989
	RYSDSTFTF	9	0.0014	PARP8	ENSG00000151883.18	ENSP00000422217.2	9.52281	2562
	VYKTIMEQF	9	0.0045	BAIAP2	ENSG00000175866.15	ENSP00000316338.6	42.38	1656
	KYSLIKGNF	9	0.0796	S100A8	ENSG00000143546.10	ENSP00000357722.3	8.53426	279
	AFIEKHWTF	9	0.0057	KAT14	ENSG00000149474.13	ENSP00000392318.2	24.105	2346
	RYLDVSILGKF	11	0.021	METTL3	ENSG00000165819.12	ENSP00000298717.3	27.7921	1740
	LYSEVDVHF	9	0.0052	POGZ	ENSG00000143442.22	ENSP00000376484.1	21.5478	4071
	RYQFLEEAF	9	0.0506	TRIM33	ENSG00000197323.12	ENSP00000358556.2	15.8633	3330
	VYAQKHQQL	9	0.0232	TRIM33	ENSG00000197323.12	ENSP00000358556.2	15.8633	3330
	KYQIINEEF	9	0.0066	HPS3	ENSG00000163755.8	ENSP00000296051.2	23.9791	3012
	KFQDAHFEF	9	0.0116	DDX60	ENSG00000137628.17	ENSP00000377344.3	6.76515	5136
	SYITKPEKW	9	0.0102	MANEA	ENSG00000172469.16	ENSP00000351669.4	6.80898	1386
	QYMERLQLL	9	0.0112	MTX1	ENSG00000173171.14	ENSP00000476632.1	23.6676	951
	NYVEVTRKW	9	0.0602	MTX1	ENSG00000173171.14	ENSP00000476632.1	23.6676	951
	IYCPAPPQI	9	0.0168	CD55	ENSG00000196352.15	ENSP00000356030.2	19.9915	1332
	QYQEAFQKL	9	0.0083	GEMIN5	ENSG00000082516.9	ENSP00000285873.6	6.65644	4524
	SYARHFLDF	9	0.0206	ZADH2	ENSG00000180011.7	ENSP00000323678.3	27.8445	1131
	HYNSHYEKF	9	0.0073	ASTN2	ENSG00000148219.16	ENSP00000363098.3	7.6685	3186
	EYAKIHDLL	9	0.0843	ZNF318	ENSG00000171467.16	ENSP00000475748.1	12.625	3351
	RYALIMHKL	9	0.0091	ZBTB11	ENSG00000066422.4	ENSP00000326200.4	7.15115	3159
	RYLEKNVKL	9	0.0248	TGS1	ENSG00000137574.10	ENSP00000260129.5	7.12601	2559
	VYQLRFQFL	9	0.0324	POLR1A	ENSG00000068654.16	ENSP00000263857.6	8.18748	5160
	IYPELQIERF	10	0.0069	APBB1IP	ENSG00000077420.16	ENSP00000365411.4	7.01634	1998
	SYQKLLFKF	9	0.0027	RB1CC1	ENSG00000023287.13	ENSP00000396067.2	13.7169	4773
	RYINNPLLI	9	0.0196	TTLL5	ENSG00000119685.20	ENSP00000298832.9	10.3123	3843
	IYQWVRDEL	9	0.1508	SATB1	ENSG00000182568.17	ENSP00000341024.5	9.5317	2289
	KYIEGVSDF	9	0.0087	IPP	ENSG00000197429.10	ENSP00000379739.3	8.58198	1752
	VYDPLSKRW	9	0.0269	IPP	ENSG00000197429.10	ENSP00000379739.3	8.58198	1752
	RYACLVTLH	9	4.9154	TENT5B	ENSG00000158246.8	ENSP00000289166.5	6.4053	1275
	VFIKRCFTF	9	0.0554	DOCK9	ENSG00000088387.19	ENSP00000413781.2	30.0682	3762
	EYKTVHEEL	9	0.2091	DOCK9	ENSG00000088387.19	ENSP00000413781.2	30.0682	3762
	FYHKYFNYL	9	0.055	EXT2	ENSG00000151348.14	ENSP00000431173.1	9.67969	2154
	TYDRVESLF	9	0.0432	EXT2	ENSG00000151348.14	ENSP00000431173.1	9.67969	2154
	DYAYLREHF	9	0.1404	ZNF598	ENSG00000167962.14	ENSP00000455308.2	12.1286	2712
	RYFKTPRKF	9	0.0066	CIZ1	ENSG00000148337.21	ENSP00000398011.1	40.7024	2460
	LYQDQILEKF	10	0.0214	TUBE1	ENSG00000074935.14	ENSP00000357651.5	14.2389	1425
	ESVGGRVAER	10	53.75	LIMA1	ENSG00000050405.13	ENSP00000448779.1	19.7753	1800
	AYLKDLQKL	9	0.0278	SHOC2	ENSG00000108061.11	ENSP00000358464.4	8.38232	1746
	SQYLTRITI	9	2.3817	ANAPC1	ENSG00000153107.13	ENSP00000339109.3	8.31714	5832
	EIFDKGRVR	9	27.3	MYOM2	ENSG00000036448.10	ENSP00000262113.4	18.79	4395
	YYMIGEQKF	9	0.0041	NNMT	ENSG00000166741.7	ENSP00000299964.3	9.73131	792
	DYLEKYYKF	9	0.0085	NNMT	ENSG00000166741.7	ENSP00000299964.3	9.73131	792
	YVEKVEKL	8	1.9464	AMOTL1	ENSG00000166025.18	ENSP00000387739.2	9.2072	2868
	AYVEKVEKL	9	0.0288	AMOTL1	ENSG00000166025.18	ENSP00000387739.2	9.2072	2868
	KYLEESTIRHF	11	0.0224	AMOTL1	ENSG00000166025.18	ENSP00000387739.2	9.2072	2868
	IYQRHVYNL	9	0.0095	TMEM209	ENSG00000146842.17	ENSP00000380747.2	7.59014	1683
	KYMQKSLEL	9	0.0284	TTC14	ENSG00000163728.11	ENSP00000372027.4	9.61755	1959
	RFIGATANF	9	0.0477	RNASEH2C	ENSG00000172922.9	ENSP00000308193.4	26.0699	492
	VYQSKPATL	9	0.0122	C17orf80	ENSG00000141219.15	ENSP00000268942.8	8.88539	1719
	LYGRNFNYL	9	0.1239	TENT4A	ENSG00000112941.14	ENSP00000230859.7	10.4134	2376
	EVFTGGISSY	10	10.9008	TENT4A	ENSG00000112941.14	ENSP00000230859.7	10.4134	2376
	DLGGLEALRQR	11	45	FLYWCH1	ENSG00000059122.16	ENSP00000344122.5	30.9543	1482
	AYIERMNYI	9	0.0535	YES1	ENSG00000176105.14	ENSP00000324740.4	11.1733	1629
	YYITTRAQF	9	0.0132	YES1	ENSG00000176105.14	ENSP00000324740.4	11.1733	1629
	RYFDVGLHNF	10	0.0031	HHAT	ENSG00000054392.13	ENSP00000261458.3	6.79279	1479
	RYAVIGADL	9	0.4147	LCMT1	ENSG00000205629.12	ENSP00000382021.3	33.6778	1002
	EVQDLHLAQR	10	36	MBOAT7	ENSG00000125505.17	ENSP00000375634.1	29.3914	1032
	AWAPKPYHKF	10	0.028	MINK1	ENSG00000141503.17	ENSP00000347427.6	49.4813	3996
	RYPPKSGNYF	10	0.0139	MGRN1	ENSG00000102858.13	ENSP00000382487.4	28.3862	1656
	KYNIFRSTF	9	0.024	ZNF181	ENSG00000197841.15	ENSP00000419435.1	9.81081	1710
	YYFEVVQKL	9	0.0048	CPNE3	ENSG00000085719.13	ENSP00000477590.1	50.4727	1611
	QYNPKFQTL	9	0.0043	YY1AP1	ENSG00000163374.19	ENSP00000352134.5	31.0026	2217
	TYKPNPNQI	9	0.0304	MTA3	ENSG00000057935.13	ENSP00000384249.1	14.0702	1611
	KYAALFSQM	9	0.0872	SAMD4B	ENSG00000179134.15	ENSP00000470237.1	57.4401	2076
	SYLTIHHRI	9	0.0074	ZNF12	ENSG00000164631.19	ENSP00000385939.1	10.3867	2091
	SYDPDFNQL	9	0.0814	FTSJ1	ENSG00000068438.15	ENSP00000326948.2	14.0495	987
	TQVTVQKI	8	14.9111	UVRAG	ENSG00000198382.9	ENSP00000348455.3	7.19615	2097
	FYIHEVQEL	9	0.0347	HERC4	ENSG00000148634.15	ENSP00000362804.4	15.9403	3147
	KYIGFLVRL	9	0.0258	LYL1	ENSG00000104903.4	ENSP00000264824.3	6.81516	840
	NYSNVSIHL	9	0.0769	CCDC82	ENSG00000149231.14	ENSP00000498266.1	10.1863	1563
	IYHKLKHFKF	10	0.0942	CCDC82	ENSG00000149231.14	ENSP00000498266.1	10.1863	1563
	IYYTGKYQSL	10	0.1767	MYCBP2	ENSG00000005810.18	ENSP00000444596.2	19.9173	14034
	RYIDNSICGF	10	0.036	AC092724.1	ENSG00000140876.11	ENSP00000457566.1	22.7849	510
	TYSPALNKMF	10	0.0206	TP53	ENSG00000141510.17	ENSP00000482537.1	13.5456	1062
	EVHFPGGAER	10	19.1613	RTL5	ENSG00000242732.4	ENSP00000418667.1	7.09484	1707
	EAVGVTSQR	9	26.8	TRIM24	ENSG00000122779.18	ENSP00000390829.2	7.808	3048
	TYVSGTLRF	9	0.0075	CEPT1	ENSG00000134255.14	ENSP00000477632.1	12.6937	840
	KYTEITATYF	10	0.0092	AGL	ENSG00000162688.17	ENSP00000355106.3	11.0418	4596
	YYSHLEGARF	10	0.097	URB1	ENSG00000142207.7	ENSP00000372199.3	5.87742	6813
	SYATLLHVL	9	0.0234	GPR39	ENSG00000183840.7	ENSP00000327417.3	6.12682	1359
	IYQKAFEHL	9	0.0057	BBS4	ENSG00000140463.14	ENSP00000268057.4	15.5456	1557
	QYASAFHFL	9	0.0114	BBS4	ENSG00000140463.14	ENSP00000268057.4	15.5456	1557
	RYLDASNEL	9	0.0559	NEK4	ENSG00000114904.13	ENSP00000233027.5	10.303	2523
	RYIEELQKF	9	0.0011	RALGPS1	ENSG00000136828.19	ENSP00000259351.5	13.6394	1671
	TYAPAIHQI	9	0.002	ARID2	ENSG00000189079.17	ENSP00000335044.6	6.32901	5505
	KYLINLETL	9	0.0319	JAK2	ENSG00000096968.13	ENSP00000371067.3	7.29127	3396
	NYSRNFSSF	9	0.0183	PDZD2	ENSG00000133401.16	ENSP00000402033.1	17.5752	8517
	KYQKGISLW	9	0.0113	TRAM1L1	ENSG00000174599.5	ENSP00000309402.4	5.69193	1107
	KYPLLLQSI	9	0.0188	ARHGEF1	ENSG00000076928.17	ENSP00000470715.1	56.1329	2904
	IYKIDFVRF	9	0.0145	UNC119	ENSG00000109103.11	ENSP00000337040.3	14.8311	720
	PYVGGLEEF	9	0.0597	TEP1	ENSG00000129566.13	ENSP00000262715.5	12.8425	7881
	YVIESARQR	9	18.2895	SUPT20H	ENSG00000102710.20	ENSP00000419754.1	22.3681	2199
	KYPGHLAAITL	11	0.1704	ACTR5	ENSG00000101442.10	ENSP00000243903.4	5.62146	1821
	AYSPAIQMF	9	0.0013	UGGT2	ENSG00000102595.20	ENSP00000365938.3	10.5103	4548
	AYLVHIEHL	9	0.0239	MCC	ENSG00000171444.18	ENSP00000305617.4	6.63844	2487
	GWYDEEHPLVF	11	0.2655	CLPB	ENSG00000162129.14	ENSP00000441518.1	7.56896	2031
	NYAAALETF	9	0.0071	SUGT1	ENSG00000165416.14	ENSP00000367208.4	11.2589	1095
	KYDEGLYRF	9	0.0053	DCLRE1A	ENSG00000198924.8	ENSP00000355185.2	6.34297	3120
	EYVKQTWNL	9	0.0598	SYK	ENSG00000165025.15	ENSP00000364899.1	21.5133	1836
	KYLEESNFV	9	0.265	SYK	ENSG00000165025.15	ENSP00000364899.1	21.5133	1836
	VYLDKFIRL	9	0.0061	GNL3L	ENSG00000130119.16	ENSP00000354091.2	5.94928	1746
	VGYRVTQI	8	18.4474	HERC5	ENSG00000138646.9	ENSP00000264350.3	5.54297	3072
	VYSQILRKL	9	0.0181	NUP85	ENSG00000125450.11	ENSP00000462749.1	18.2892	1833
	RYKGPGFEYF	10	0.0083	RPUSD2	ENSG00000166133.18	ENSP00000323288.7	9.42982	1635
	VYNPVRAEW	9	0.0093	KBTBD6	ENSG00000165572.7	ENSP00000368799.1	5.46514	2022
	VYKPAQNSW	9	0.0224	KBTBD6	ENSG00000165572.7	ENSP00000368799.1	5.46514	2022
	IFIQNSKLYF	10	0.1828	SLC35A5	ENSG00000138459.9	ENSP00000417654.1	9.84302	1272
	QQVILVQV	8	31.6667	FNDC3B	ENSG00000075420.13	ENSP00000411242.2	14.3906	3612
	IFTDVALKF	9	0.0213	GTF3C4	ENSG00000125484.12	ENSP00000361219.4	5.94962	2466
	RYTERVDYL	9	0.0795	USP13	ENSG00000058056.9	ENSP00000263966.3	5.60662	2589
	VYVQELQKL	9	0.0133	EEA1	ENSG00000102189.16	ENSP00000317955.8	5.80343	4233
	KYQHLKAEF	9	0.0187	EEA1	ENSG00000102189.16	ENSP00000317955.8	5.80343	4233
	KYTNIVKEM	9	0.1708	CCDC146	ENSG00000135205.15	ENSP00000285871.4	7.38392	2865
	KYTWHITNI	9	0.09	C2orf42	ENSG00000115998.7	ENSP00000404515.1	8.24099	1722
	KYIDYIFNV	9	0.0937	HERC6	ENSG00000138642.14	ENSP00000264346.7	7.54074	3066
	AYLEAHETF	9	0.0026	NUP107	ENSG00000111581.10	ENSP00000229179.4	6.57894	2775
	QYEKLFHKW	9	0.0203	ORC2	ENSG00000115942.9	ENSP00000234296.2	7.9052	1731
	VYLKKLKKL	9	0.0587	LEMD3	ENSG00000174106.3	ENSP00000308369.2	16.8985	2733
	PYFNAPVYL	9	0.0836	GAR1	ENSG00000109534.17	ENSP00000378127.3	18.0601	651
	QYMELFNKI	9	0.0087	MED20	ENSG00000124641.16	ENSP00000265350.4	11.0848	636
	SMPDVLKI	8	3.5362	TASOR	ENSG00000163946.13	ENSP00000399410.2	16.3321	3699
	NQLVALVR	8	53.75	MON1A	ENSG00000164077.14	ENSP00000296473.3	12.98	1956
	TYTQDFNKF	9	0.0084	CALCA	ENSG00000110680.12	ENSP00000331746.4	8.06665	423
	IYPTAPPRF	9	0.0031	LYPLAL1	ENSG00000143353.12	ENSP00000355894.3	22.2049	663
	KMLDNFYNF	9	0.0692	HIKESHI	ENSG00000149196.16	ENSP00000482151.1	14.5218	393
	RQHVLTRI	8	14.1	CHD4	ENSG00000111642.15	ENSP00000496543.1	51.5129	5697
	HYDPTINKW	9	0.0182	ENC1	ENSG00000171617.14	ENSP00000306356.4	5.41844	1767
	AYCLKYEKF	9	0.0574	ASB3	ENSG00000115239.22	ENSP00000378206.2	10.7511	1335
	AYVEWFNRL	9	0.0344	RASGEF1B	ENSG00000138670.17	ENSP00000425393.1	13.4153	1416
	SYISKVDVL	9	0.052	ZFYVE26	ENSG00000072121.16	ENSP00000251119.5	8.13286	7617
	RYQEVIQEL	9	0.0036	ZFYVE26	ENSG00000072121.16	ENSP00000251119.5	8.13286	7617
	KYQPRIAVF	9	0.0027	TDG	ENSG00000139372.15	ENSP00000376611.3	8.92678	1230
	IYNQVKQII	9	0.0475	DLG1	ENSG00000075711.21	ENSP00000499602.1	31.3486	2613
	IYTFPHASF	9	0.0101	BTN3A3	ENSG00000111801.16	ENSP00000244519.2	13.9946	1752
	RYAEAVQLL	9	0.0058	TTC30A	ENSG00000197557.7	ENSP00000347915.4	5.09667	1995
	NYIEKVVAI	9	0.063	ABI1	ENSG00000136754.17	ENSP00000365309.2	23.8445	1428
	HYHPIVQRF	9	0.0015	NOC3L	ENSG00000173145.11	ENSP00000360412.3	5.52173	2400
	QYLLHLNNL	9	0.1021	NSMAF	ENSG00000035681.9	ENSP00000038176.3	11.7819	2751
	HSTIMPRL	8	16.4909	MCM4	ENSG00000104738.18	ENSP00000497093.1	16.9613	2247
	TYIQKIFRM	9	0.0217	ACOX3	ENSG00000087008.16	ENSP00000413994.2	12.7389	1872
	KYLLHSLVF	9	0.0206	ACOX3	ENSG00000087008.16	ENSP00000413994.2	12.7389	1872
	EVFDKDLSKL	10	6.6548	DAAM1	ENSG00000100592.15	ENSP00000378557.1	16.8868	3234
	KYMEDVTQI	9	0.0173	PPM1D	ENSG00000170836.11	ENSP00000306682.2	6.7816	1815
	RFEEAHFTF	9	0.0219	PIAS3	ENSG00000131788.16	ENSP00000376765.2	20.0584	1884
	KYNLVTHIL	9	0.0219	ZNF710	ENSG00000140548.10	ENSP00000268154.3	6.36336	1992
	EVITKFINV	9	9.9	RASGRP3	ENSG00000152689.18	ENSP00000385886.3	11.7554	2070
	AYIQEFQEF	9	0.0029	OLFML1	ENSG00000183801.8	ENSP00000332511.3	6.78886	1206
	VYTSGVYHI	9	0.0076	TNS2	ENSG00000111077.17	ENSP00000319756.3	85.1465	4257
	RYISYFSGL	9	0.1287	TNS2	ENSG00000111077.17	ENSP00000319756.3	85.1465	4257
	AYLNITKHL	9	0.0573	POLK	ENSG00000122008.15	ENSP00000423526.1	9.68648	1281
	TYPAELNNI	9	0.0939	AHR	ENSG00000106546.14	ENSP00000242057.4	5.24345	2544
	TYLNYVVHL	9	0.0154	ZNF292	ENSG00000188994.13	ENSP00000358590.3	5.91321	8169
	HYPPVQVLF	9	0.0012	MSH6	ENSG00000116062.15	ENSP00000438580.1	7.76797	3174
	TYVTILPEL	9	0.0485	XRN1	ENSG00000114127.10	ENSP00000264951.4	7.29516	5118
	IMPSSSHLF	9	0.0176	XRN1	ENSG00000114127.10	ENSP00000264951.4	7.29516	5118
	RYAWIKRQL	9	0.1307	VPS53	ENSG00000141252.20	ENSP00000401435.2	6.76202	2496
	QYGEVANLL	9	0.0729	VPS53	ENSG00000141252.20	ENSP00000401435.2	6.76202	2496
	EAFPSQGTKR	10	18	VPS53	ENSG00000141252.20	ENSP00000401435.2	6.76202	2496
	KYPSDLPYM	9	0.0753	ERG	ENSG00000157554.19	ENSP00000288319.7	10.5229	1437
	VYSLIKNKI	9	0.0528	PRKAG2	ENSG00000106617.14	ENSP00000499103.1	24.7992	984
	QQTELSRI	8	24.8571	AKAP9	ENSG00000127914.16	ENSP00000350813.3	39.3233	9378
	KYITTTLFL	9	0.0306	SLC4A11	ENSG00000088836.14	ENSP00000369396.3	19.5861	2673
	RYISQPPLL	9	0.0072	EDEM3	ENSG00000116406.19	ENSP00000318147.7	6.30843	2796
	RYLERLIKL	9	0.0121	AC006538.1	ENSG00000172009.15	ENSP00000304467.5	14.6308	2067
	KYPHYFPLL	9	0.0063	AC006538.1	ENSG00000172009.15	ENSP00000304467.5	14.6308	2067
	KYFLKPEVL	9	0.0347	NCEH1	ENSG00000144959.10	ENSP00000442464.1	13.5182	1344
	KYLEETNSL	9	0.0234	L3MBTL3	ENSG00000198945.7	ENSP00000437185.1	6.47462	2265
	VFVDSVPEF	9	0.0235	INTS9	ENSG00000104299.15	ENSP00000430943.1	10.5046	1902
	TYARNLPAF	9	0.008	TTI2	ENSG00000129696.12	ENSP00000428401.1	9.76603	1431
	KYIDFDHVF	9	0.0027	CRAMP1	ENSG00000007545.15	ENSP00000380559.2	7.9089	3807
	RYDPHLNRW	9	0.0184	KLHL26	ENSG00000167487.12	ENSP00000300976.3	10.7145	1845
	TYITSVSRL	9	0.0426	OSGIN2	ENSG00000164823.11	ENSP00000297438.2	9.22339	1515
	RYLSKVLEL	9	0.0106	C15orf40	ENSG00000169609.14	ENSP00000403987.3	15.4383	501
	IYTKIMDLI	9	0.0965	DPY19L1	ENSG00000173852.14	ENSP00000490722.1	5.1966	2244
	QQVQIHQI	8	11.8478	BANP	ENSG00000172530.20	ENSP00000487304.1	15.6252	1491
	KYVKVFHKF	9	0.0007	ZNF680	ENSG00000173041.12	ENSP00000309330.6	6.19391	1590
	RYKEENNDHL	10	0.4608	USP8	ENSG00000138592.14	ENSP00000412682.3	23.8497	3036
	KYPHYFPVM	9	0.0445	NLN	ENSG00000123213.23	ENSP00000423214.1	8.1793	1800
	RYLNKAFHIW	10	0.0835	NCAPD3	ENSG00000151503.12	ENSP00000433681.2	8.58242	4494
	LYSEVSHLL	9	0.0087	RICTOR	ENSG00000164327.13	ENSP00000349959.3	6.7403	5124
	KYVKVFHQF	9	0.0007	ZNF486	ENSG00000256229.8	ENSP00000335042.7	4.86472	1389
	TYISWKEEL	9	0.0517	VPS13C	ENSG00000129003.18	ENSP00000249837.3	16.4681	11130
	IYHPDIQLL	9	0.0039	VPS13C	ENSG00000129003.18	ENSP00000249837.3	16.4681	11130
	KYLEQQFNL	9	0.0194	SLCO3A1	ENSG00000176463.14	ENSP00000320634.6	12.3686	2130
	EVMLRVKEM	9	11.2446	CDYL2	ENSG00000166446.15	ENSP00000476295.1	4.74141	1518
	KYFLWEEKF	9	0.0073	GRAP	ENSG00000154016.13	ENSP00000284154.5	5.06549	651
	NYGDQVQHF	9	0.0077	GRAP	ENSG00000154016.13	ENSP00000284154.5	5.06549	651
	ETISTATGR	9	36.3333	TM7SF2	ENSG00000149809.14	ENSP00000279263.7	29.1213	1254
	KYMLKANLI	9	0.0535	NAA15	ENSG00000164134.13	ENSP00000381920.1	6.88914	2595
	DVHNFPGTSR	10	24.8571	KPTN	ENSG00000118162.14	ENSP00000337850.2	12.1234	1308
	RYTLQASTF	9	0.0214	CUL1	ENSG00000055130.17	ENSP00000499276.1	30.1773	2277
	YYLNEIQSF	9	0.0017	SPATC1L	ENSG00000160284.15	ENSP00000333869.6	7.2957	558
	SYAKGLQKL	9	0.0186	NOSTRIN	ENSG00000163072.15	ENSP00000318921.7	27.2271	1518
	IYADNQVMHF	10	0.005	POLE	ENSG00000177084.16	ENSP00000322570.5	6.74557	6858
	SNQMLVPVI	9	10.3015	WDR3	ENSG00000065183.16	ENSP00000308179.4	5.76653	2829
	PYADQVFRI	9	0.0718	HELZ	ENSG00000198265.12	ENSP00000351524.5	11.324	5826
	HYILHNSFF	9	0.0389	TIPARP	ENSG00000163659.13	ENSP00000420612.1	7.05897	1971
	SYLRESSLL	9	0.0912	FLI1	ENSG00000151702.17	ENSP00000433488.2	11.0337	1356
	AYPTVKFYF	9	0.0076	DNAJC10	ENSG00000077232.18	ENSP00000264065.6	8.10448	2379
	KYMDVVKERI	10	0.1639	DDX24	ENSG00000089737.17	ENSP00000452145.1	37.4014	2448
	LYGQVQVF	8	0.2918	NOL9	ENSG00000162408.11	ENSP00000366934.5	5.52373	2106
	VYTDFAFRI	9	0.0366	NOL9	ENSG00000162408.11	ENSP00000366934.5	5.52373	2106
	AVIEQEVRER	10	35.75	CC2D2A	ENSG00000048342.16	ENSP00000421809.1	36.6479	4860
	VYATMPINSF	10	0.0113	ZNF148	ENSG00000163848.19	ENSP00000353863.4	7.21857	2382
	HVVGQGVLHR	10	35	OGFOD2	ENSG00000111325.16	ENSP00000442476.1	19.556	480
	KYPVLFQRI	9	0.0107	AKAP13	ENSG00000170776.21	ENSP00000378026.2	25.5034	8439
	SYIDVAVKL	9	0.017	TXNDC16	ENSG00000087301.9	ENSP00000281741.4	4.36811	2475
	EIMEVAKER	9	26	ESS2	ENSG00000100056.12	ENSP00000252137.6	11.118	1428
	IFHEKTSEF	9	0.0529	SLC7A2	ENSG00000003989.17	ENSP00000419140.1	4.61386	1974
	TYLDKIKKF	9	0.0058	SYNE2	ENSG00000054654.16	ENSP00000341781.4	137.75	20655
	KYLKAVEEL	9	0.018	SYNE2	ENSG00000054654.16	ENSP00000341781.4	137.75	20655
	TYVENLRLL	9	0.0305	SYNE2	ENSG00000054654.16	ENSP00000341781.4	137.75	20655
	SYMMRAQQL	9	0.0725	SYNE2	ENSG00000054654.16	ENSP00000341781.4	137.75	20655
	STISEVLGR	9	21.3636	ZFAT	ENSG00000066827.16	ENSP00000428483.1	19.8903	3693
	FYILTSKEL	9	0.1829	STK17B	ENSG00000081320.11	ENSP00000263955.4	4.74662	1116
	FEEEESDKRE	10	67.5	MCCC1	ENSG00000078070.13	ENSP00000419898.1	121.908	1848
	EVSWKVLER	9	21.6364	PHKB	ENSG00000102893.16	ENSP00000313504.5	60.7732	3279
	KYLEHPLLL	9	0.0043	TTL	ENSG00000114999.8	ENSP00000233336.5	4.84741	1131
	VYAEVSRLL	9	0.0155	TTL	ENSG00000114999.8	ENSP00000233336.5	4.84741	1131
	VYAEVSRLLL	10	0.1287	TTL	ENSG00000114999.8	ENSP00000233336.5	4.84741	1131
	VYMPASSYQSL	11	0.0476	FAM126B	ENSG00000155744.9	ENSP00000393667.2	5.53816	1590
	VLPGHFNTF	9	0.0411	MBLAC2	ENSG00000176055.10	ENSP00000314776.6	4.30154	837
	TYMDRVFKQF	10	0.0085	ABHD3	ENSG00000158201.10	ENSP00000462578.1	10.2113	642
	PWPKVLKI	8	1.6966	EPB41	ENSG00000159023.21	ENSP00000497875.1	14.5844	1626
	EVITAVRKM	9	8.2245	COL6A3	ENSG00000163359.15	ENSP00000418285.1	10.9601	7710
	KYPKVWEGF	9	0.0047	SYMPK	ENSG00000125755.18	ENSP00000470957.1	42.3733	285
	VYCLRTEYI	9	0.2183	TOPBP1	ENSG00000163781.13	ENSP00000260810.5	7.54093	4566
	KYKDAANLL	9	0.0484	KLC1	ENSG00000126214.21	ENSP00000452487.1	42.1071	1680
	VQPSLFYHL	9	0.2026	MAP3K6	ENSG00000142733.17	ENSP00000363152.2	13.942	3840
	SYLNSVQRL	9	0.0162	NUPL2	ENSG00000136243.17	ENSP00000415511.1	16.6799	672
	KYITDVVKL	9	0.0227	UTP20	ENSG00000120800.5	ENSP00000261637.4	4.01918	8355
	KYPVEWAKF	9	0.0055	ZC2HC1A	ENSG00000104427.12	ENSP00000263849.3	4.63824	975
	KYRNIGSETW	10	0.1997	IL13RA2	ENSG00000123496.8	ENSP00000243213.1	6.98582	1140
	RYKPGEPITF	10	0.0074	DENND1B	ENSG00000213047.13	ENSP00000479816.1	6.18779	2325
	VYTLLTTHL	9	0.029	C11orf80	ENSG00000173715.16	ENSP00000494645.1	15.5258	1731
	IYLPEVRKI	9	0.0098	TULP4	ENSG00000130338.13	ENSP00000356064.3	10.1062	4629
	VYSEKVMHMF	10	0.0071	MYO18A	ENSG00000196535.16	ENSP00000437073.1	28.0751	6162
	ETASKTLSR	9	15.2754	AC124319.1	ENSG00000173821.19	ENSP00000425956.2	40.9032	15768
	IYPQVLHSL	9	0.0045	AC124319.1	ENSG00000173821.19	ENSP00000425956.2	40.9032	15768
	KYLKVFYKF	9	0.0014	ZNF254	ENSG00000213096.10	ENSP00000349494.3	4.77012	1977
	EQPYKWEKF	9	0.5648	ZNF254	ENSG00000213096.10	ENSP00000349494.3	4.77012	1977
	NYSSAVQKF	9	0.0051	OPHN1	ENSG00000079482.13	ENSP00000347710.5	5.02624	2406
	KYPDIISRI	9	0.0067	LIG1	ENSG00000105486.14	ENSP00000483027.1	10.6158	2403
	YAEKLHRL	8	1.3663	DST	ENSG00000151914.20	ENSP00000498983.1	35.8028	7149
	TYAEKLHRL	9	0.0099	DST	ENSG00000151914.20	ENSP00000498983.1	35.8028	7149
	RYAEQISVL	9	0.0454	CCDC121	ENSG00000176714.9	ENSP00000339087.2	4.74334	834
	RYQALFHDF	9	0.0059	VCPIP1	ENSG00000175073.8	ENSP00000309031.4	3.73309	3666
	TYLVDMQRF	9	0.0095	FZD2	ENSG00000180340.6	ENSP00000323901.3	3.69927	1695
	VYSFVTPTF	9	0.0016	PLXNA3	ENSG00000130827.6	ENSP00000358696.3	6.90192	5613
	AYAPVLQDF	9	0.0033	F8	ENSG00000185010.15	ENSP00000353393.4	9.60861	7053
	EYAKIFTTY	9	0.1573	LPCAT2	ENSG00000087253.13	ENSP00000262134.5	5.17383	1632
	TYISAIRERF	10	0.0194	NXF1	ENSG00000162231.14	ENSP00000294172.2	53.2332	1857
	IYSTKLYRF	9	0.0022	BTBD10	ENSG00000148925.10	ENSP00000435257.1	9.06969	1281
	KYGLFQHI	8	0.4548	DHCR24	ENSG00000116133.13	ENSP00000360316.3	21.8213	1548
	EVIAYILER	9	22.2632	MED23	ENSG00000112282.18	ENSP00000357047.3	12.816	4104
	VYITGKEVF	9	0.0138	VPS13A	ENSG00000197969.14	ENSP00000496361.1	10.0177	9207
	EVFSFKMVSY	10	14.2667	VPS13A	ENSG00000197969.14	ENSP00000496361.1	10.0177	9207
	TYSEQWQQL	9	0.02	FES	ENSG00000182511.12	ENSP00000331504.3	12.4722	2466
	TYHNWRHGF	9	0.0525	PDE6B	ENSG00000133256.12	ENSP00000420295.1	8.38152	2562
	RFQERFFLL	9	0.0866	ARAP3	ENSG00000120318.16	ENSP00000421468.1	14.2319	3579
	EVAEKIWSNR	10	27.1	ARAP3	ENSG00000120318.16	ENSP00000421468.1	14.2319	3579
	KYGVFEESL	9	0.2812	TRIM6-TRIM34	ENSG00000258588.3	ENSP00000346916.5	3.44184	2526
	RYMEHLEKI	9	0.0075	KIAA0895	ENSG00000164542.12	ENSP00000319251.6	7.22903	1407
	IQMSVQRI	8	6.7323	POLR2B	ENSG00000047315.16	ENSP00000370625.1	45.0108	3522
	NYVQAVEEF	9	0.0143	NASP	ENSG00000132780.17	ENSP00000438871.1	35.3256	2172
	RYPDNLKHL	9	0.0512	CCDC59	ENSG00000133773.12	ENSP00000256151.7	19.4928	723
	RYPDNLKHLYL	11	0.1569	CCDC59	ENSG00000133773.12	ENSP00000256151.7	19.4928	723
	KYPLLISRI	9	0.0231	ARHGEF2	ENSG00000116584.18	ENSP00000315325.7	35.7949	2874
	KYFSDGSSNTF	11	0.0197	BTBD3	ENSG00000132640.15	ENSP00000384545.1	13.175	1566
	VYSFGFERL	9	0.062	SLC30A6	ENSG00000152683.14	ENSP00000384041.1	6.31954	1161
	RYAQQKHRI	9	0.0664	HDAC6	ENSG00000094631.20	ENSP00000496013.1	149.497	3645
	IYKWITDNF	9	0.0111	FOXJ1	ENSG00000129654.8	ENSP00000323880.4	3.31156	1263
	YYITTRVQF	9	0.0072	FGR	ENSG00000000938.13	ENSP00000363115.3	7.64555	1587
	RYTTEFHEL	9	0.015	WEE1	ENSG00000166483.11	ENSP00000402084.2	6.88139	1938
	IYIINVHSM	9	0.0272	DENND3	ENSG00000105339.10	ENSP00000410594.1	16.1856	3438
	SQLRTTVV	8	23.1875	MTSS1	ENSG00000170873.18	ENSP00000429064.1	62.4197	2265
	VYTYIQSRF	9	0.0084	DYRK2	ENSG00000127334.10	ENSP00000342105.3	4.75953	1803
	YTADPYHAL	9	1.002	RBFOX2	ENSG00000100320.23	ENSP00000405651.2	21.1218	1128
	VYTLYTHSF	9	0.0023	ENTPD3	ENSG00000168032.9	ENSP00000301825.3	3.28132	1587
	YQFGEIRTI	9	1.318	RBM22	ENSG00000086589.12	ENSP00000412118.2	32.3694	1113
	KYVKVIHKF	9	0.0009	AC008554.1	ENSG00000237440.9	ENSP00000395733.3	4.80053	1608
	EYVKFLHKF	9	0.0036	ZNF506	ENSG00000081665.14	ENSP00000440625.1	10.6317	1332
	SIVDSILMER	10	27.5	RBM25	ENSG00000119707.14	ENSP00000261973.7	22.454	2529
	AVVPFLPLQR	10	20	TOR2A	ENSG00000160404.18	ENSP00000362381.5	6.40101	963
	TYQEVAQKF	9	0.0014	ADA2	ENSG00000093072.18	ENSP00000496894.1	11.7652	207
	KFVETHPEF	9	0.0294	ADA2	ENSG00000093072.18	ENSP00000496894.1	11.7652	207
	IYTKLNQKI	9	0.021	EXOC6	ENSG00000138190.16	ENSP00000260762.6	5.64546	2412
	EVIRTLPSL	9	4.4804	INPP5D	ENSG00000168918.14	ENSP00000405338.2	8.53358	3567
	RYLADLPTL	9	0.0275	CEP85	ENSG00000130695.15	ENSP00000252992.4	7.38911	2286
	KYPELFANL	9	0.0117	PEX1	ENSG00000127980.16	ENSP00000394413.1	15.7216	3678
	MYINEVERL	9	0.0286	PTPN14	ENSG00000152104.12	ENSP00000355923.4	4.27114	3561
	AQYKFVYQV	9	2.6444	PTPN14	ENSG00000152104.12	ENSP00000355923.4	4.27114	3561
	YYAKEIHKF	9	0.0007	TGFB3	ENSG00000119699.7	ENSP00000238682.3	7.24847	1236
	LYKPKQEVKF	10	0.092	CD109	ENSG00000156535.15	ENSP00000388062.2	10.9448	4284
	IYLRDPVQV	9	0.147	TPP2	ENSG00000134900.12	ENSP00000365220.3	11.1832	3786
	TYERGTYYF	9	0.0164	AC092881.1	ENSG00000111596.12	ENSP00000449260.1	19.3503	1620
	FTAPSTVGKR	10	27.5	PARN	ENSG00000140694.17	ENSP00000498650.1	20.9236	1743
	TQYIFTEKL	9	2.3914	NAF1	ENSG00000145414.9	ENSP00000274054.2	7.92954	1482
	RYQTKFRHL	9	0.0887	CEP89	ENSG00000121289.18	ENSP00000465141.1	16.8153	1284
	RYTEITREKF	10	0.0135	CEP89	ENSG00000121289.18	ENSP00000465141.1	16.8153	1284
	RYILTLHEL	9	0.0085	RASGRF2	ENSG00000113319.13	ENSP00000265080.4	5.32685	3711
	AYQAVVWKI	9	0.0383	STON1	ENSG00000243244.6	ENSP00000384615.1	6.86899	2205
	EAIGTLTAR	9	26.1	APBB3	ENSG00000113108.19	ENSP00000346378.5	19.8298	1479
	DYKRLFFRF	9	0.1027	TRANK1	ENSG00000168016.14	ENSP00000494480.1	3.95444	8907
	VYENVSHFL	9	0.0503	SLC25A32	ENSG00000164933.12	ENSP00000297578.4	8.89814	945
	TYLSIIHSL	9	0.0045	MPRIP	ENSG00000133030.21	ENSP00000317786.6	74.6945	5382
	SYIEVSHGL	9	0.0316	SYNPO2	ENSG00000172403.11	ENSP00000425496.1	7.88695	3465
	YYEKLHTYF	9	0.0121	ITGB4	ENSG00000132470.14	ENSP00000200181.3	8.33251	5466
	KYGKVWGF	8	0.216	CYP3A4	ENSG00000160868.15	ENSP00000337915.3	5.06819	1602
	KYWTEPEKF	9	0.0062	CYP3A4	ENSG00000160868.15	ENSP00000337915.3	5.06819	1602
	EIIQAQLVNR	10	43	CEP63	ENSG00000182923.17	ENSP00000336524.3	15.776	2109
	NYLTKIYGL	9	0.1445	PODN	ENSG00000174348.13	ENSP00000308315.5	3.73926	1983
	TYKDKMTFF	9	0.0248	SRL	ENSG00000185739.13	ENSP00000382518.3	3.2434	1419
	EYDLIVHQL	9	0.108	VPS26A	ENSG00000122958.15	ENSP00000263559.6	30.7805	981
	TYPDVNNSI	9	0.0636	VPS26A	ENSG00000122958.15	ENSP00000263559.6	30.7805	981
	VLPQRFPQF	9	0.0393	CNOT4	ENSG00000080802.18	ENSP00000399108.2	11.3155	1716
	KYVKVFNKF	9	0.0017	ZNF675	ENSG00000197372.9	ENSP00000352836.3	4.15486	1704
	KYLTAASYL	9	0.0951	ZBTB6	ENSG00000186130.5	ENSP00000362763.3	2.91676	1272
	RYLDEINLL	9	0.009	GNA15	ENSG00000060558.3	ENSP00000262958.2	2.90108	1122
	AYTLLLHTW	9	0.0151	DOCK2	ENSG00000134516.17	ENSP00000429283.2	4.82442	5490
	RYLPSHRLI	9	0.0189	GIMAP6	ENSG00000133561.15	ENSP00000418304.1	14.439	186
	NYIKDLNIL	9	0.1257	CTDSPL2	ENSG00000137770.14	ENSP00000260327.4	4.82402	1398
	SYFSGSHMF	9	0.002	CCNJL	ENSG00000135083.15	ENSP00000257536.7	3.26497	1161
	SYVNHLYVI	9	0.0396	RAPGEF5	ENSG00000136237.19	ENSP00000343656.6	11.8442	2190
	YDTVFKHF	8	0.8126	SP140L	ENSG00000185404.16	ENSP00000395195.1	6.4334	1314
	VYDTVFKHF	9	0.0053	SP140L	ENSG00000185404.16	ENSP00000395195.1	6.4334	1314
	IYIRYLYKL	9	0.0139	DOCK5	ENSG00000147459.18	ENSP00000276440.7	4.09602	5610
	RYLPQCSYF	9	0.0063	CCND2	ENSG00000118971.8	ENSP00000261254.3	3.11964	867
	EYIPKWEQF	9	0.0029	C3orf14	ENSG00000114405.10	ENSP00000232519.5	6.61212	384
	RYSGNQVLF	9	0.0057	RAPGEF6	ENSG00000158987.20	ENSP00000421684.1	4.14771	4803
	HVRDSYSQM	9	9.0583	ATP9B	ENSG00000166377.20	ENSP00000398076.2	15.6504	3441
	KYSSGFRNI	9	0.0808	ATM	ENSG00000149311.18	ENSP00000435747.1	13.5394	4107
	TYVIYAHLL	9	0.0434	HECTD2	ENSG00000165338.16	ENSP00000298068.5	4.27726	2328
	KYNANFVTF	9	0.0016	KDM2A	ENSG00000173120.15	ENSP00000432786.1	45.0899	3486
	EFVAKGHLF	9	0.1996	MED18	ENSG00000130772.14	ENSP00000362948.4	5.90531	624
	EYFRVPDSATF	11	0.065	VPS13B	ENSG00000132549.18	ENSP00000349685.2	7.91345	11991
	KYLSGLVQW	9	0.0113	EMC3	ENSG00000125037.12	ENSP00000408803.1	40.4694	609
	RYGGPLGITI	10	0.1872	GRIP2	ENSG00000144596.13	ENSP00000481670.2	5.41361	996
	RYAVYWDEL	9	0.2374	DDHD2	ENSG00000085788.13	ENSP00000380352.2	24.477	2133
	KYVKIVEKW	9	0.0083	RWDD3	ENSG00000122481.17	ENSP00000263893.6	11.0308	585
	AYHNWRHAF	9	0.0553	PDE5A	ENSG00000138735.16	ENSP00000347046.3	6.27331	2625
	VYEYVVERF	9	0.0088	TUT4	ENSG00000134744.14	ENSP00000257177.4	19.081	4935
	KYLDVKFEYL	10	0.0921	PICK1	ENSG00000100151.16	ENSP00000385205.3	31.8125	1245
	SYLIQHQRF	9	0.0091	ZNF71	ENSG00000197951.9	ENSP00000328245.5	3.72218	1467
	VYERELQTF	9	0.0106	EEF1AKMT2	ENSG00000203791.15	ENSP00000357829.2	5.2026	873
	RYDNVTILF	9	0.0074	GUCY1B1	ENSG00000061918.13	ENSP00000264424.8	16.371	1857
	TYHPGVPVF	9	0.0025	CHORDC1	ENSG00000110172.12	ENSP00000319255.6	8.10691	996
	EYLKHHNRI	9	0.1628	GZF1	ENSG00000125812.16	ENSP00000366250.2	5.29129	2133
	YLEKAIKI	8	2.3986	USP7	ENSG00000187555.15	ENSP00000343535.4	39.7198	3306
	TYLEKAIKI	9	0.0206	USP7	ENSG00000187555.15	ENSP00000343535.4	39.7198	3306
	RYNHITATY	9	0.1472	SNRK	ENSG00000163788.14	ENSP00000296088.7	6.55869	2295
	RYNHITATYF	10	0.0305	SNRK	ENSG00000163788.14	ENSP00000296088.7	6.55869	2295
	TYPQLEGFKF	10	0.0214	WDFY4	ENSG00000128815.19	ENSP00000320563.5	3.69338	9552
	KYTAVVKMI	9	0.1167	KIN	ENSG00000151657.12	ENSP00000368881.3	3.32205	1179
	KYIENLDNITF	11	0.0112	ZFYVE16	ENSG00000039319.17	ENSP00000426848.1	9.25722	4617
	EYLGKLVRF	9	0.0124	RSAD2	ENSG00000134321.12	ENSP00000371471.3	3.01141	1083
	IYEQVFAKL	9	0.0513	NRDE2	ENSG00000119720.18	ENSP00000346335.3	6.09824	3492
	SYANVQDGF	9	0.0646	ANKRD22	ENSG00000152766.6	ENSP00000360998.4	2.59078	573
	KYQNVKHNL	9	0.0261	ZMYM1	ENSG00000197056.11	ENSP00000352920.4	3.51493	3426
	KYITEVSRW	9	0.0214	CEP135	ENSG00000174799.10	ENSP00000257287.3	4.55136	3420
	SFTQKSHLF	9	0.0377	ZNF175	ENSG00000105497.8	ENSP00000262259.2	3.20651	2133
	IYKDSSTFL	9	0.0775	METTL14	ENSG00000145388.15	ENSP00000373474.3	8.04604	1368
	YYNPVTDKW	9	0.0049	KLHL3	ENSG00000146021.15	ENSP00000312397.4	8.38522	1761
	NYENKQYLF	9	0.0346	WDR66	ENSG00000158023.10	ENSP00000380595.2	7.76798	2823
	EYNKSWQTF	9	0.0089	ZNF583	ENSG00000198440.9	ENSP00000291598.7	3.12722	1707
	NYKSHHLQL	9	0.1715	CWF19L1	ENSG00000095485.18	ENSP00000326411.6	8.47506	1614
	SYVHKVPSF	9	0.004	MED13L	ENSG00000123066.8	ENSP00000281928.3	16.687	6630
	TYEAQFFGF	9	0.0574	MIS12	ENSG00000167842.15	ENSP00000461252.1	6.6284	615
	KYMETIEKL	9	0.0049	PPP1R21	ENSG00000162869.16	ENSP00000281394.4	40.451	2307
	KYFALPHKI	9	0.0062	TUT7	ENSG00000083223.18	ENSP00000365130.3	7.90257	4485
	SYTANLAAF	9	0.0495	GRIK5	ENSG00000105737.9	ENSP00000470251.1	12.1664	2940
	VYAVVRGLF	9	0.0388	MFSD13A	ENSG00000138111.14	ENSP00000238936.3	4.68063	1551
	KYNDFGNSF	9	0.0084	ZNF3	ENSG00000166526.17	ENSP00000299667.4	12.2899	1338
	RYSAGWDAKFF	11	0.327	HSD17B6	ENSG00000025423.11	ENSP00000318631.1	2.25428	951
	RWFQPAIPSW	10	0.0985	UNC13D	ENSG00000092929.11	ENSP00000207549.3	5.79409	3270
	TYNKHINISF	10	0.0544	THAP2	ENSG00000173451.7	ENSP00000310796.2	3.38659	684
	TFTFSHATF	9	0.0994	TRIM27	ENSG00000204713.11	ENSP00000366404.3	14.6489	1539
	EVSFYNVTER	10	47	TRIM27	ENSG00000204713.11	ENSP00000366404.3	14.6489	1539
	EIKERIAKR	9	22.6842	BIN2	ENSG00000110934.11	ENSP00000483983.2	5.32289	1695
	TYLEKAVEV	9	0.2187	ATM	ENSG00000149311.18	ENSP00000278616.4	13.5394	9168
	KYVSSVLSF	9	0.0043	LTN1	ENSG00000198862.14	ENSP00000478783.1	7.33899	5436
	SYLENPTSY	9	0.1439	TFEB	ENSG00000112561.18	ENSP00000343948.6	26.39	1686
	KYTEKLEEI	9	0.0543	CEP41	ENSG00000106477.19	ENSP00000342738.5	6.1776	903
	LYKDVRDLL	9	0.1675	ANKZF1	ENSG00000163516.13	ENSP00000321617.5	23.1332	2178
	KYVKVFHKY	9	0.0542	ZNF708	ENSG00000182141.10	ENSP00000349401.2	4.10085	1689
	SYLDVKGNHF	10	0.0117	LRRC8C	ENSG00000171488.15	ENSP00000359483.4	2.24086	2409
	RYQEMIQKL	9	0.0039	SCLT1	ENSG00000151466.12	ENSP00000281142.5	2.85864	2064
	RYIHKLYDL	9	0.0583	DOCK4	ENSG00000128512.22	ENSP00000499282.1	10.2964	2694
	MYIRYIHKL	9	0.0063	DOCK4	ENSG00000128512.22	ENSP00000499282.1	10.2964	2694
	LYAKIAEAF	9	0.0114	GIPC3	ENSG00000179855.8	ENSP00000493901.1	2.27244	936
	NYPVWDTQF	9	0.0277	TAF5	ENSG00000148835.11	ENSP00000358854.3	1.98578	2400
	QYAVLLNRF	9	0.0115	NSUN3	ENSG00000178694.10	ENSP00000318986.4	3.89944	1020
	ELLHFQASQR	10	43.5	IKBKG	ENSG00000269335.5	ENSP00000471166.1	7.95351	1257
	KYLSHDVV	8	4.2269	SLC38A6	ENSG00000139974.15	ENSP00000437190.1	10.1335	687
	RYLPKGFLNQF	11	0.0095	PTK2	ENSG00000169398.19	ENSP00000429082.1	62.1176	3288
	KYMEGSKLHYF	11	0.0054	PIGW	ENSG00000277161.2	ENSP00000482202.1	2.36226	1512
	VYWDSAGAAHF	11	0.0353	CHST12	ENSG00000136213.10	ENSP00000411207.1	3.61951	735
	IYKEDFNEL	9	0.0365	WDR17	ENSG00000150627.15	ENSP00000422763.1	4.16442	3849
	EYMIQFNRL	9	0.0961	HELZ2	ENSG00000130589.16	ENSP00000393257.2	4.57712	6240
	NYIEGTKLF	9	0.0106	CNDP1	ENSG00000150656.15	ENSP00000351682.3	2.6764	1521
	KYFDKVVTL	9	0.0039	KIF7	ENSG00000166813.15	ENSP00000377934.3	2.72492	4029
	NYIPYLTKL	9	0.012	SAMD9	ENSG00000205413.8	ENSP00000369292.2	2.74065	4767
	EYNNNFHVL	9	0.0774	IPMK	ENSG00000151151.6	ENSP00000363046.3	1.82048	1248
	EVVNYVQKR	9	28	RMI1	ENSG00000178966.16	ENSP00000317039.3	4.79976	1875
	QYIDVSHVF	9	0.0019	RFX2	ENSG00000087903.13	ENSP00000306335.4	3.9632	2169
	RYDTITNQW	9	0.019	KLHL29	ENSG00000119771.15	ENSP00000420659.1	4.49571	2625
	AFIKKSHLL	9	0.1565	ZNF684	ENSG00000117010.17	ENSP00000497154.1	5.75298	1134
	AQILTVKV	8	24.0714	LRRK2	ENSG00000188906.16	ENSP00000298910.7	23.4224	7581
	EYLLVPSSL	9	0.1273	LRRK2	ENSG00000188906.16	ENSP00000298910.7	23.4224	7581
	IYGEGFQTW	9	0.0041	ALG9	ENSG00000086848.15	ENSP00000482437.1	7.068	1854
	RVQDKYFHI	9	0.8341	ABLIM2	ENSG00000163995.20	ENSP00000393511.2	5.22447	1935
	SFSTVHEKF	9	0.0219	WDR36	ENSG00000134987.11	ENSP00000424628.3	4.91532	2685
	AYGNVFSAF	9	0.0209	WDR36	ENSG00000134987.11	ENSP00000424628.3	4.91532	2685
	VQTAILRV	8	21.6818	PPP1R13B	ENSG00000088808.17	ENSP00000202556.9	25.0474	3270
	IFHEVPLKF	9	0.0046	ICE2	ENSG00000128915.12	ENSP00000261520.4	8.03146	2946
	RYPDTIALTF	10	0.0026	MAPKBP1	ENSG00000137802.14	ENSP00000426154.1	7.07654	3693
	VYNDHSIYVW	10	0.0502	MAPKBP1	ENSG00000137802.14	ENSP00000426154.1	7.07654	3693
	ELIKISEGTGFR	12	53.75	DDX52	ENSG00000278053.5	ENSP00000479504.1	9.35791	1797
	AYLTVHQRI	9	0.0237	ZNF570	ENSG00000171827.10	ENSP00000331540.1	2.50736	1608
	IYQDVTLKW	9	0.004	BBS9	ENSG00000122507.20	ENSP00000242067.6	8.70172	2661
	KFVNKSYLL	9	0.1769	SHQ1	ENSG00000144736.14	ENSP00000315182.8	5.86484	1731
	KYELDFSHF	9	0.0484	TLR2	ENSG00000137462.8	ENSP00000494425.1	3.13022	2352
	RYMNHMQSL	9	0.0187	ARIH1	ENSG00000166233.15	ENSP00000369217.4	10.9469	1671
	RYFDGNLEKL	10	0.0944	ARIH1	ENSG00000166233.15	ENSP00000369217.4	10.9469	1671
	VYSGGVYLF	9	0.0015	TMEM161A	ENSG00000064545.14	ENSP00000162044.7	18.8196	1437
	YFINRSWEW	9	0.0796	FAR2	ENSG00000064763.11	ENSP00000443291.2	2.64385	1545
	EVVGVYGSF	9	3.4547	DGKE	ENSG00000153933.10	ENSP00000284061.3	2.83878	1701
	VMPKKVFKI	9	0.1848	XYLT1	ENSG00000103489.11	ENSP00000261381.6	1.54899	2877
	RYLPRLHLV	9	0.0182	MGA	ENSG00000174197.16	ENSP00000457035.1	6.82323	9195
	EVIGLLGGR	9	42	MYSM1	ENSG00000162601.11	ENSP00000478391.1	5.72719	702
	EVIGLLGGRY	10	39	MYSM1	ENSG00000162601.11	ENSP00000478391.1	5.72719	702
	EVIEMVRKR	9	23.6875	ROR1	ENSG00000185483.12	ENSP00000441637.2	2.65779	2646
	NQVILRTV	8	20.9259	DDX60L	ENSG00000181381.13	ENSP00000260184.7	3.7535	5118
	LYIGHLTTL	9	0.0267	ERC1	ENSG00000082805.20	ENSP00000354158.3	10.0365	3348
	VYILQPEVI	9	0.0364	CPLANE1	ENSG00000197603.14	ENSP00000498265.1	5.85416	6852
	HYKPTPLYF	9	0.0037	SMC4	ENSG00000113810.16	ENSP00000417964.1	7.48453	3789
	RYFEVGAPVYF	11	0.0147	NPC1L1	ENSG00000015520.14	ENSP00000370552.3	1.71098	3996
	AYALLLQHL	9	0.0246	SLC26A6	ENSG00000225697.13	ENSP00000401813.1	32.0467	540
	RYNPNLNTW	9	0.006	KLHL11	ENSG00000178502.6	ENSP00000314608.3	1.39414	2124
	VYNPELDKW	9	0.036	KLHL11	ENSG00000178502.6	ENSP00000314608.3	1.39414	2124
	YVSRPSHF	8	1.0365	STAT2	ENSG00000170581.14	ENSP00000450751.1	25.6105	2541
	VYVSRPSHF	9	0.0058	STAT2	ENSG00000170581.14	ENSP00000450751.1	25.6105	2541
	AYVEDTVLF	9	0.0089	ARHGEF26	ENSG00000114790.13	ENSP00000424446.1	2.28349	2373
	RYPGKFYRV	9	0.0511	MAP3K20	ENSG00000091436.17	ENSP00000364361.3	8.16116	2400
	KYTHFIQSF	9	0.0021	GBGT1	ENSG00000148288.13	ENSP00000361110.3	4.97991	1041
	ETISQHIAKR	10	41.5	GBGT1	ENSG00000148288.13	ENSP00000361110.3	4.97991	1041
	KYVTVYNLI	9	0.0238	USP8	ENSG00000138592.14	ENSP00000379721.3	23.8497	3354
	KYLADLPTL	9	0.0317	CEP85L	ENSG00000111860.14	ENSP00000357477.3	1.54	2415
	SYMESVVTF	9	0.0008	BCAS3	ENSG00000141376.22	ENSP00000466078.1	21.3519	2784
	EYMAQHLVF	9	0.0233	STRIP1	ENSG00000143093.15	ENSP00000358811.1	20.4146	2226
	VWSDVTPLTF	10	0.0205	MMP11	ENSG00000099953.10	ENSP00000215743.3	5.17528	1464
	YFFEEKQPLQF	11	0.1048	CPNE6	ENSG00000100884.9	ENSP00000453352.1	16.3654	678
	VYLDGIVRI	9	0.0109	KIAA0895L	ENSG00000196123.13	ENSP00000290881.7	18.732	1413
	SYIHYVFRL	9	0.0262	DOCK7	ENSG00000116641.17	ENSP00000340742.5	12.6019	6327
	RYLAINHAYF	10	0.0272	PTGER4	ENSG00000171522.6	ENSP00000302846.3	15.9118	1464
	KYVKVFDKF	9	0.0034	ZNF107	ENSG00000196247.11	ENSP00000378789.1	1.99381	2349
	AYNPVTHQL	9	0.0042	CDON	ENSG00000064309.14	ENSP00000436755.1	3.46712	1950
	RYAAQLPAL	9	0.13	PELP1	ENSG00000141456.15	ENSP00000460300.2	13.0061	3390
	DIIAKVTRR	9	26.2	ARHGAP27	ENSG00000159314.11	ENSP00000432762.1	19.9265	2001
	TYFTSGETF	9	0.006	PCLO	ENSG00000186472.20	ENSP00000388393.2	4.81998	14805
	RLPSETYFF	9	0.0783	ZBED6	ENSG00000257315.2	ENSP00000447879.1	1.18787	2937
	KYGDILHVI	9	0.0077	DLG2	ENSG00000150672.17	ENSP00000381355.2	3.87839	2610
	VYGWTQHKF	9	0.0024	TMEM116	ENSG00000198270.13	ENSP00000347620.2	22.8363	906
	RYGPVVSF	8	0.0385	CYP20A1	ENSG00000119004.15	ENSP00000407860.2	10.709	1410
	LYEEINQVF	9	0.0325	CYP20A1	ENSG00000119004.15	ENSP00000407860.2	10.709	1410
	RYGPVVSFW	9	0.0056	CYP20A1	ENSG00000119004.15	ENSP00000407860.2	10.709	1410
	RYTRWINQL	9	0.028	B3GNTL1	ENSG00000175711.8	ENSP00000319979.3	3.51755	1083
	KYGNFIDKL	9	0.0902	GTPBP10	ENSG00000105793.15	ENSP00000222511.6	3.41944	1161
	FYIHHPVHL	9	0.0158	ALMS1	ENSG00000116127.18	ENSP00000479094.1	4.63734	11577
	RYMPPAHRNF	10	0.0021	IDO1	ENSG00000131203.13	ENSP00000430950.1	1.79123	1209
	VYSLVTRTW	9	0.0205	TRPM4	ENSG00000130529.16	ENSP00000407492.1	28.1577	3207
	IYDTSTDRLLW	11	0.2313	ISG20	ENSG00000172183.15	ENSP00000453638.1	2.65637	543
	VYLDHAGATLF	11	0.0119	MOCOS	ENSG00000075643.6	ENSP00000261326.4	1.24188	2664
	LYRLQFNEF	9	0.1323	ARL4A	ENSG00000122644.13	ENSP00000385236.1	2.80652	600
	SYSQSSNLF	9	0.0098	ZNF24	ENSG00000172466.16	ENSP00000382015.2	3.62483	1104
	GYKAIHEYL	9	0.2256	SYNE1	ENSG00000131018.23	ENSP00000356224.5	53.7774	26391
	MYLDAVHEF	9	0.001	SYNE1	ENSG00000131018.23	ENSP00000356224.5	53.7774	26391
	DYTSRFSEF	9	0.1275	SYNE1	ENSG00000131018.23	ENSP00000356224.5	53.7774	26391
	SYLDRTEQL	9	0.0233	WDR18	ENSG00000065268.10	ENSP00000476117.2	57.7673	1296
	RYTPTTTQL	9	0.0126	UNC5D	ENSG00000156687.11	ENSP00000385143.2	1.67449	2859
	KYLTVKDYL	9	0.0991	ATAD2	ENSG00000156802.13	ENSP00000287394.5	1.57417	4170
	VYVPHIHVW	9	0.0021	ATAD2	ENSG00000156802.13	ENSP00000287394.5	1.57417	4170
	AYAIIKEEL	9	0.1534	ATAD2	ENSG00000156802.13	ENSP00000287394.5	1.57417	4170
	KYVKVFHKL	9	0.0035	ZNF493	ENSG00000196268.11	ENSP00000376110.2	4.4642	2322
	NYTLVSHLI	9	0.0455	MARS	ENSG00000166986.15	ENSP00000262027.5	44.8721	2700
	RWMDQRLVF	9	0.0754	GABRP	ENSG00000094755.17	ENSP00000265294.4	1.99828	1320
	KYIKEAVRL	9	0.0236	FRMD6	ENSG00000139926.15	ENSP00000379068.2	5.32972	1842
	VYMELSQKL	9	0.0043	FRMD6	ENSG00000139926.15	ENSP00000379068.2	5.32972	1842
	LYQKDFLRI	9	0.0559	FRMD6	ENSG00000139926.15	ENSP00000379068.2	5.32972	1842
	RAARYYYYW	9	1.0602	FRMD6	ENSG00000139926.15	ENSP00000379068.2	5.32972	1842
	RYMSHKLKI	9	0.0478	GBP3	ENSG00000117226.12	ENSP00000359512.4	20.3551	1785
	FYSRLLQKF	9	0.0046	ZWILCH	ENSG00000174442.12	ENSP00000311429.5	2.62386	1773
	PFIKSQHELLF	11	0.3613	ZWILCH	ENSG00000174442.12	ENSP00000311429.5	2.62386	1773
	VYQKIHNEKF	10	0.0195	ZNF529	ENSG00000186020.13	ENSP00000334695.7	2.97473	1374
	SYIQRLVQI	9	0.0142	SAMHD1	ENSG00000101347.9	ENSP00000494979.1	7.23521	381
	SYLTQHQRI	9	0.0377	AC092835.1	ENSG00000233757.6	ENSP00000478941.1	1.27968	1566
	VYPERTPLL	9	0.0092	AL669918.1	ENSG00000250264.1	ENSP00000391806.2	0.782902	2529
	KYLLTPVNF	9	0.0028	DCLRE1B	ENSG00000118655.7	ENSP00000498042.1	2.01285	1596
	GYFGNPQKF	9	0.0074	LAMA3	ENSG00000053747.16	ENSP00000324532.8	2.10737	9999
	IYKGIPLQL	9	0.0139	USP6NL	ENSG00000148429.14	ENSP00000476462.1	3.06559	2484
	EIYHGSTKR	9	22	DNAJB5	ENSG00000137094.14	ENSP00000312517.5	2.6851	1044
	VYSDYLQTI	9	0.0057	PCED1B	ENSG00000179715.13	ENSP00000448000.1	1.91165	501
	KWFDNSNMTF	10	0.0348	CD302	ENSG00000241399.7	ENSP00000451446.2	7.91152	585
	SFITHSLKF	9	0.043	CEP192	ENSG00000101639.18	ENSP00000427550.1	5.54196	7611
	HYINMPVQF	9	0.0032	CEP192	ENSG00000101639.18	ENSP00000427550.1	5.54196	7611
	SYLKSANSW	9	0.0214	KIAA0513	ENSG00000135709.12	ENSP00000446439.1	1.42363	1203
	IYPPKLHQF	9	0.0012	CCNE1	ENSG00000105173.14	ENSP00000262643.3	1.63916	1230
	VFKEKHHSW	9	0.153	RNASEH2B	ENSG00000136104.20	ENSP00000494019.1	7.69324	687
	TYSKKHFRI	9	0.051	CHEK2	ENSG00000183765.22	ENSP00000384835.1	3.52854	1542
	VYTSKLVRL	9	0.0291	PLXNA4	ENSG00000221866.9	ENSP00000323194.4	0.795879	5682
	RYVDRVTEF	9	0.0042	CDK5RAP3	ENSG00000108465.15	ENSP00000464286.1	19.134	816
	RYTSQFIRL	9	0.0233	DCAF17	ENSG00000115827.14	ENSP00000400335.1	7.37748	384
	YYEHVKARF	9	0.0315	MLPH	ENSG00000115648.14	ENSP00000386780.1	4.58387	1440
	DIIEKVMAR	9	19.8065	TSC2	ENSG00000103197.18	ENSP00000494514.1	58.425	5289
	IYPSKWIARL	10	0.1874	TSC2	ENSG00000103197.18	ENSP00000494514.1	58.425	5289
	KYMKIFHKF	9	0.0004	ZNF681	ENSG00000196172.9	ENSP00000384000.3	0.660909	1935
	VYGPVFTL	8	0.1231	CYP2C9	ENSG00000138109.11	ENSP00000260682.6	1.41378	1470
	KYVKVMHKF	9	0.0016	ZNF138	ENSG00000197008.9	ENSP00000399528.1	5.77186	861
	YSHVIQKL	8	1.0537	SDS	ENSG00000135094.11	ENSP00000257549.4	0.639866	984
	VYSHVIQKL	9	0.0033	SDS	ENSG00000135094.11	ENSP00000257549.4	0.639866	984
	EYKKDFEKW	9	0.1576	NEB	ENSG00000183091.19	ENSP00000484342.1	5.47857	25680
	EYKKEFEKW	9	0.1379	NEB	ENSG00000183091.19	ENSP00000484342.1	5.47857	25680
	RYLTVATVF	9	0.0105	TUBB3	ENSG00000258947.7	ENSP00000320295.7	1.05187	1350
	DVAQEHLKER	10	53.75	GLI2	ENSG00000074047.21	ENSP00000390436.1	1.10119	4758
	EVFTGGIGSY	10	15.8116	TENT4B	ENSG00000121274.12	ENSP00000350054.4	9.18893	909
	HGVILPRV	8	31.6667	MTMR10	ENSG00000166912.17	ENSP00000402537.1	31.4177	2331
	NYAQVLDKF	9	0.0094	ASAP1	ENSG00000153317.15	ENSP00000429900.1	9.92702	3387
	SYGTVSQIF	9	0.006	CLEC5A	ENSG00000258227.7	ENSP00000449999.1	0.45019	564
	TFESKSYKM	9	1.1172	FGA	ENSG00000171560.16	ENSP00000385981.3	0.371252	1932
	FLAEGGGVR	9	36.3333	FGA	ENSG00000171560.16	ENSP00000385981.3	0.371252	1932
	KYVKDFHKF	9	0.0014	ZNF724	ENSG00000196081.9	ENSP00000413411.1	0.49266	1857
	QYIDKLNEL	9	0.0257	CCDC88A	ENSG00000115355.16	ENSP00000405080.1	4.3366	3606
	KYLQSTISF	9	0.0031	TOP3B	ENSG00000100038.19	ENSP00000349705.5	12.8948	2586
	KYGVVIASF	9	0.005	DOCK4	ENSG00000128512.22	ENSP00000404179.1	10.2964	5898
	SYQKVIELF	9	0.0009	PBK	ENSG00000168078.10	ENSP00000301905.4	0.292509	966
	EYNTIKDKF	9	0.0842	PARP15	ENSG00000173200.13	ENSP00000419488.1	0.623401	1125
	EYQKVWNLF	9	0.0077	PARP12	ENSG00000059378.12	ENSP00000263549.3	16.6745	2103
	KHNYELDFKAF	11	1.3328	PARP12	ENSG00000059378.12	ENSP00000263549.3	16.6745	2103
	KFSEPLYTF	9	0.0038	FAT2	ENSG00000086570.12	ENSP00000261800.5	0.261971	13047
	IYRFITERF	9	0.0202	FOXE3	ENSG00000186790.6	ENSP00000334472.2	0.261924	957
	TYLRKIPRF	9	0.0044	CCDC14	ENSG00000175455.15	ENSP00000386866.4	8.26444	2715
	YADPSILYI	9	2.225	HDAC9	ENSG00000048052.21	ENSP00000384657.3	3.98634	3198
	VAVAGVVLAKG	11	90	SLC10A6	ENSG00000145283.7	ENSP00000273905.6	0.218482	1131
	LYRDIFQHL	9	0.0486	NFE2	ENSG00000123405.14	ENSP00000447558.1	0.336461	1119
	EAQVERAM	8	45.5	KIF18B	ENSG00000186185.13	ENSP00000465377.1	0.170482	2499
	TYPEGLEVLHF	11	0.0123	CENPJ	ENSG00000151849.15	ENSP00000371308.4	2.48566	4014
	KYGFYTHVF	9	0.0058	F2	ENSG00000180210.14	ENSP00000308541.5	0.242405	1866
	ESLLLLPR	8	65	DIPK2A	ENSG00000181744.8	ENSP00000419947.2	5.1243	639
	SYLESLVKF	9	0.0018	HSD17B13	ENSG00000170509.12	ENSP00000333300.4	0.14637	900
	AVADMLRENRS	11	70	TMOD4	ENSG00000163157.15	ENSP00000295314.4	0.15974	1035
	QQYRALSV	8	22.7895	TUBB1	ENSG00000101162.3	ENSP00000217133.1	0.064545	1353
	%rank, %rank score of NetMHCpan4.1; Expression, gene expression calculated using RNA-seq data; ORF length, nucleotide lengths of the open reading frame encoding the peptide
