# Supplementary material for: Proteogenomic identification of an immunogenic antigen derived from human endogenous retrovirus in renal cell carcinoma
Source: JCI Insight. 2023 Aug 22;8(16):e167712. doi: 10.1172/jci.insight.167712 (PMC10543709; doi:10.1172/jci.insight.167712)
Supplement: Supporting data values [file jciinsight-8-167712-s130.xlsx]

## Sheet: Figure 1
C
		TPM
		Normal	Tumor
	PRF1	2.65458	8.26979
	GZMB	1.77008	16.7768
	GZMA	6.71236	102.354
	CD86	2.16826	15.8954
	CD80	0.335835	2.61585
	LAG3	0.982918	8.06956
	BTLA	0.226693	1.95643
	Tim-3 (HAVCR2)	33.2989	37.4645
	CTLA4	0.7616	5.3276
	PD-L2 (PDCD1LG2)	1.30715	5.80022
	PD-L1 (CD274)	1.96732	3.28008
	PD-1 (PDCD1)	0.947099	7.34448
E
		RCC17		RCC19		RCC21
		Tumor	Normal	Tumor	Normal	Tumor	Normal
	CD8+ cells / HPF	44	3	9	8	86	5
		40	6	14	13	83	1
		54	5	9	5	33	9
		35	8	8	10	36	12
		27	16	10	4	42	10
		36	15	5	3	16	8
		79	12	31	15	13	6
		61	49	9	15	23	5
		33	15	12	7	18	3
		20	3	11	8	16	5

## Sheet: Figure 2
B
		Tumor	Normal
	8	116	151
	9	1090	1411
	10	207	254
	11	74	93
	12	21	18
E
		Tumor	Normal
	8	1	0
	9	3	4
	10	0	0
	11	1	0
	12	0	0

## Sheet: Figure 3
D
	RCC21
	Normal	Tumor	Prostate	Testis	Pancreas	Thymus	Small intestine	Spleen	Kidney	Liver	Brain	Lung
	1	13.638	0.155938	0.658785	0.667849	0.0243836	0.0261017	0.582658	0.68057	0.045947	0.000253805	0.00713574

## Sheet: Figure 4
D
		day0	day15
			GK12	LF9
	HD 1	0.0224492	0.042694	0.393551
	HD 2	0.00567247	0.0239897	0.0590638
	HD 3	0.00449115	0.00434461	0.0148196
